# Supplementary material for: In vitro and in vivo activity of quisinostat against Toxoplasma gondii
Source: Antimicrob Agents Chemother. 2025 Jul 31;69(9):e01819-24. doi: 10.1128/aac.01819-24 (PMC12406659; doi:10.1128/aac.01819-24)
Supplement: Table S1 — Proteomic profile of T. gondii RH tachyzoites after quisinostat treatment. [file aac.01819-24-s0002.xls]

Table S1. Proteomic profile of T. gondii RH tachyzoites after quisinostat treatment.
Protein	Description	Gene	Quisinostat_1	Quisinostat_2	Vehicle_1	Vehicle_2	Quisinostat.vs.Vehicle FC	Quisinostat.vs.Vehicle Pvalue	Quisinostat.vs.Vehicle log2FC	Quisinostat.vs.Vehicle Sig	Quisinostat.vs.Vehicle UP.DOWN	GO_NUM	GO_Description	KEGG_Description	KEGG_EC	KEGG_ko	KOGs_Function_Description	KOGs_Function_Class	KOGs_Class_Description	IPR_Term	Subcellular_localization	TF_family
A0A059XKS9	Chloroquine resistance transporter	CRT	60945.90541	49694.5	74925.08871	65841.92702	0.785982461	0.172610772	-0.347430976	Nonsignificant	None	--	--	--	--	--	--	--	--	IPR013936 [Chloroquine-resistance transporter-like]	--	--
A0A0B5KXC6	Rhoptry protein 8	ROP8	186631.7229	122931	171507.0693	203355.6452	0.825802917	0.455990477	-0.276130581	Nonsignificant	None	--	--	--	--	--	--	--	--	IPR027916 [Protein kinase-like domain, Apicomplexa]	extracell protein	--
A0A0F6VX85	60S ribosomal protein P1	_	180490.9494	242044	70839.27377	57584.78013	3.290154271	0.042903339	1.718155232	Significant	up	--	--	large subunit ribosomal protein LP1	--	ko03010 Ribosome	60s acidic ribosomal protein P1	J	Translation, ribosomal structure and biogenesis ;	--	cytoplasm protein	--
A0A0G2QWN7	Phosphatidylthreonine synthase	TGRH88_078480	80799.14091	67610.4	86158.74798	71290.07924	0.942589053	0.693847091	-0.085299169	Nonsignificant	None	1	Biological Process:phosphatidylserine biosynthetic process (GO:0006659)	phosphatidylserine synthase 2	2.7.8.29	ko00564 Glycerophospholipid metabolism ko01100 Metabolic pathways ko01110 Biosynthesis of secondary metabolites	Phosphatidylserine synthase	I	Lipid transport and metabolism ;	IPR004277 [Phosphatidyl serine synthase]	--	--
A0A0G2QXD3	Phosphatidyl serine synthase	TGRH88_069220	146242.9175	123371	106504.3964	102167.7424	1.292045594	0.120176127	0.369656981	Nonsignificant	None	1	Biological Process:phosphatidylserine biosynthetic process (GO:0006659)	--	--	--	Phosphatidylserine synthase	I	Lipid transport and metabolism ;	IPR004277 [Phosphatidyl serine synthase]	--	--
A0A0K2E2I0	Apical cap protein 1	AC1	401429.8526	339271	419708.0198	451339.9231	0.850356009	0.20257191	-0.23386113	Nonsignificant	None	--	--	--	--	--	--	--	--	--	--	--
A0A0K2E2I2	Inner membrane complex protein 24	IMC24	521416.8525	432573	364454.9511	338156.2507	1.357777744	0.113240367	0.441247343	Nonsignificant	None	--	--	--	--	--	--	--	--	--	--	--
A0A0K2E2Y4	Inner membrane complex protein 23	IMC23	52255.95971	66212.3	57059.16985	47173.59491	1.13657409	0.492771204	0.184691732	Nonsignificant	None	1	Molecular Function:protein binding (GO:0005515)	--	--	--	Protein phosphatase 1, regulatory subunit, and related proteins	T	Signal transduction mechanisms ;	IPR001611 [Leucine-rich repeat]	--	--
A0A120I671	Rhomboid_like protease	ROM4	163430.2221	126576	226153.8724	201710.4695	0.677799465	0.089331717	-0.561069597	Nonsignificant	None	2	Molecular Function:serine-type endopeptidase activity (GO:0004252),Cellular Component:integral component of membrane (GO:0016021)	--	--	--	Rhomboid family proteins	T	Signal transduction mechanisms ;	IPR022764 [Peptidase S54, rhomboid domain]	--	--
A0A125YJV7	fructose_bisphosphatase	TGRH88_034150	257465.3265	251494	215050.6639	273653.1697	1.041447379	0.763736834	0.058589946	Nonsignificant	None	--	--	--	--	--	Fructose-1,6-bisphosphatase	G	Carbohydrate transport and metabolism ;	IPR033391 [Fructose-1-6-bisphosphatase class I, N-terminal]	chloroplast protein	--
A0A125YQV9	Gliding_associated protein 80	GAP80	352185.3679	313036	379675.0652	403895.8084	0.848961326	0.123823392	-0.236229261	Nonsignificant	None	--	--	--	--	--	--	--	--	--	cell membrane protein	--
A0A125YSD6	IMC_associated protein 1	IAP1	201834.0116	193752	177870.2661	174070.7404	1.124012275	0.03941029	0.168657792	Nonsignificant	None	--	--	--	--	--	--	--	--	--	--	--
A0A125YY03	Inorganic phosphate transporter PT2 OtherID_A0A7J6JZZ9_gene_TGRH88_042190	PT2	122131.7162	98597.9	145946.7603	129094.2594	0.802533442	0.20142577	-0.317366584	Nonsignificant	None	3	Cellular Component:integral component of membrane (GO:0016021),Molecular Function:transmembrane transporter activity (GO:0022857),Biological Process:transmembrane transport (GO:0055085)	MFS transporter, PHS family, inorganic phosphate transporter	--	--	Inorganic phosphate transporter	P	Inorganic ion transport and metabolism ;	IPR005828 [Major facilitator, sugar transporter-like]	cell membrane protein	--
A0A125YZN2	Centrin_2 OtherID_A0A7J6JV60_gene_TGRH88_063870	CEN2	124335.5808	118676	127814.2401	148364.2223	0.879907791	0.259975134	-0.184575749	Nonsignificant	None	1	Molecular Function:calcium ion binding (GO:0005509)	--	--	--	Ca2+-binding protein (centrin/caltractin), EF-Hand superfamily protein	ZD	Cytoskeleton ; Cell cycle control, cell division, chromosome partitioning ;	IPR002048 [EF-hand domain]	cytoskeleton protein	--
A0A140CWX0	Rhoptry neck protein 10 OtherID_H9N9F9_gene_TGRH88_068960	RON10	168584.4024	142557	145503.7201	146676.2306	1.064896485	0.542417888	0.090713197	Nonsignificant	None	--	--	--	--	--	--	--	--	--	--	--
A0A140H546	Mitochondrial association factor 1 form b1	MAF1b1	435907.3798	575775	397556.0111	285037.0585	1.482116395	0.20821205	0.567658752	Nonsignificant	None	--	--	--	--	--	--	--	--	--	--	--
A0A191SG65	Phosphatidate cytidylyltransferase	TGRH88_037980	63384.82522	43547.4	62915.46141	64985.21608	0.836056754	0.40340199	-0.258327215	Nonsignificant	None	--	--	phosphatidate cytidylyltransferase	2.7.7.41	ko00564 Glycerophospholipid metabolism ko01100 Metabolic pathways ko01110 Biosynthesis of secondary metabolites ko04070 Phosphatidylinositol signaling system	CDP-diacylglycerol synthase	I	Lipid transport and metabolism ;	--	endoplasmic reticulum protein	--
A0A193AUK9	Mitochondrial association factor 1 form a1	MAF1a1	420686.1637	454277	382505.5996	355363.1271	1.185797869	0.086544438	0.245858109	Nonsignificant	None	--	--	--	--	--	--	--	--	--	--	--
A0A1L2DW24	CDP_diacylglycerol__glycerol_3_phosphate 3_phosphatidyltransferase	TGRH88_060780	42069.91763	35417.6	36963.92984	33211.1398	1.104202932	0.439400564	0.143005337	Nonsignificant	None	--	--	--	--	--	Phosphatidylglycerolphosphate synthase	I	Lipid transport and metabolism ;	--	mitochondrion protein	--
A0A5P8SWU6	Micronemal protein 9	MIC9	73738.61179	47225.8	76718.36506	89551.91803	0.727516725	0.263866891	-0.45894768	Nonsignificant	None	--	--	--	--	--	Uncharacterized conserved protein, contains laminin, cadherin and EGF domains	T	Signal transduction mechanisms ;	--	cell membrane protein	--
A0A7J6JSH9	CAF1 family ribonuclease	TGRH88_057040	134427.4588	41199.7	122764.2298	133446.0603	0.685480504	0.480968749	-0.544812461	Nonsignificant	None	2	Biological Process:nuclear-transcribed mRNA poly(A) tail shortening (GO:0000289),Molecular Function:poly(A)-specific ribonuclease activity (GO:0004535)	poly(A)-specific ribonuclease	3.1.13.4	ko03018 RNA degradation	Poly(A)-specific exoribonuclease PARN	L	Replication, recombination and repair ;	IPR006941 [Ribonuclease CAF1]	nucleus protein	--
A0A7J6JSJ8	threonine__tRNA ligase	TGRH88_057120	946672.8116	950448	704230.4919	628410.3844	1.423579935	0.017609864	0.509523503	Nonsignificant	None	5	Molecular Function:nucleotide binding (GO:0000166),Molecular Function:aminoacyl-tRNA ligase activity (GO:0004812),Molecular Function:ATP binding (GO:0005524),Biological Process:tRNA aminoacylation for protein translation (GO:0006418),Biological Process:tRNA aminoacylation (GO:0043039)	threonyl-tRNA synthetase	6.1.1.3	ko00970 Aminoacyl-tRNA biosynthesis	Threonyl-tRNA synthetase	J	Translation, ribosomal structure and biogenesis ;	IPR002314 [Aminoacyl-tRNA synthetase, class II (G/ P/ S/T)] ; IPR004154[Anticodon-binding] ; IPR012947[Threonyl/alanyl tRNA synthetase, SAD]	cytoplasm protein	--
A0A7J6JSK8	Aminotransferase, class V superfamily protein	TGRH88_057240	243357.2809	180533	262380.8269	263119.1153	0.806641917	0.352504402	-0.309999718	Nonsignificant	None	--	--	cysteine desulfurase	2.8.1.7	ko00730 Thiamine metabolism ko01100 Metabolic pathways ko04122 Sulfur relay system	Cysteine desulfurase NFS1	E	Amino acid transport and metabolism ;	IPR000192 [Aminotransferase class V domain]	cytoplasm protein	--
A0A7J6JSK9	Putative elongation factor 1_gamma	TGRH88_057220	1434629.487	1814030	1498654.636	1250622.816	1.181641193	0.385448207	0.240792025	Nonsignificant	None	3	Molecular Function:translation elongation factor activity (GO:0003746),Molecular Function:protein binding (GO:0005515),Biological Process:translational elongation (GO:0006414)	elongation factor 1-gamma	--		Glutathione S-transferase	O	Posttranslational modification, protein turnover, chaperones ;	IPR001662 [Translation elongation factor EF1B, gamma chain, conserved] ; IPR004045[Glutathione S-transferase, N-terminal] ; IPR004046[Glutathione S-transferase, C-terminal]	nucleus protein	--
A0A7J6JSM8	Tetratricopeptide repeat_containing protein	TGRH88_057410	21959.38715	7301.74	28313.76477	22907.51378	0.571268972	0.29504613	-0.807757921	Nonsignificant	None	1	Molecular Function:protein binding (GO:0005515)	--	--	--	O-linked N-acetylglucosamine transferase OGT	GOT	Carbohydrate transport and metabolism ; Posttranslational modification, protein turnover, chaperones ; Signal transduction mechanisms ;	IPR019734 [Tetratricopeptide repeat]	nucleus protein	--
A0A7J6JSN7	Uncharacterized protein	TGRH88_057530	226010.2759	178249	343834.1515	345662.0402	0.586311108	0.105196407	-0.770261706	Nonsignificant	None	--	--	--	--	--	--	--	--	--	--	--
A0A7J6JSP7	Gpi16 subunit, GPI transamidase component protein	TGRH88_057610	205924.706	169572	218588.508	199545.0136	0.898030621	0.407950239	-0.155163456	Nonsignificant	None	2	Biological Process:attachment of GPI anchor to protein (GO:0016255),Cellular Component:GPI-anchor transamidase complex (GO:0042765)	phosphatidylinositol glycan, class T	--	ko00563 Glycosylphosphatidylinositol (GPI)-anchor biosynthesis ko01100 Metabolic pathways	GPI transamidase complex, GPI16/PIG-T component, involved in glycosylphosphatidylinositol anchor biosynthesis	MO	Cell wall/membrane/envelope biogenesis ; Posttranslational modification, protein turnover, chaperones ;	IPR007245 [GPI transamidase component PIG-T]	endoplasmic reticulum protein	--
A0A7J6JSS0	Transmembrane protein	TGRH88_057830	42643.41927	38285.9	55636.77771	57269.75754	0.716781532	0.020527398	-0.480394629	Nonsignificant	None	--	--	--	--	--	--	--	--	--	--	--
A0A7J6JST1	Pre_rRNA_processing protein Ipi1 N_terminal domain_containing protein	TGRH88_057910	16214.90705	17420.3	20478.68998	19631.56428	0.838568782	0.048069425	-0.253998972	Nonsignificant	None	--	--	--	--	--	--	--	--	--	--	--
A0A7J6JST7	Putative Ras_related protein Rab_5C	TGRH88_057930	118523.6717	112019	133577.9077	134855.0988	0.858846215	0.02926998	-0.219528269	Nonsignificant	None	2	Molecular Function:GTP binding (GO:0005525),Biological Process:small GTPase mediated signal transduction (GO:0007264)	Ras-related protein Rab-5C	--	ko04144 Endocytosis ko04145 Phagosome	GTPase Rab5/YPT51 and related small G protein superfamily GTPases	U	Intracellular trafficking, secretion, and vesicular transport ;	IPR001806 [Small GTPase superfamily]	endoplasmic reticulum protein	--
A0A7J6JSU4	NADPH__hemoprotein reductase	TGRH88_058030	147790.2362	143841	143346.814	150476.4825	0.992539528	0.81317077	-0.010803535	Nonsignificant	None	3	Molecular Function:FMN binding (GO:0010181),Molecular Function:oxidoreductase activity (GO:0016491),Biological Process:oxidation-reduction process (GO:0055114)	NADPH-ferrihemoprotein reductase	1.6.2.4	--	NADP/FAD dependent oxidoreductase	C	Energy production and conversion ;	IPR001433 [Oxidoreductase FAD/NAD(P)-binding] ; IPR008254[Flavodoxin/nitric oxide synthase]	endoplasmic reticulum protein	--
A0A7J6JSW4	Cleavage and polyadenylation specificity factor subunit 2	TGRH88_058210	30586.39909	20982.6	35873.94738	35656.97623	0.72093294	0.285336158	-0.472063025	Nonsignificant	None	--	--	--	--	--	mRNA cleavage and polyadenylation factor II complex, subunit CFT2 (CPSF subunit)	A	RNA processing and modification ;	--	--	--
A0A7J6JSX5	Acetyltransferase, GNAT family protein	TGRH88_058310	84752.72965	68824.8	85948.36867	88177.13246	0.881993325	0.32963923	-0.181160358	Nonsignificant	None	1	Molecular Function:N-acetyltransferase activity (GO:0008080)	--	--	--	Subunit of the major N alpha-acetyltransferase	R	General function prediction only ;	IPR000182 [GNAT domain]	nucleus protein	--
A0A7J6JSY8	Putative edge expressed protein	TGRH88_058510	112752.22	88925.7	123399.7722	130128.4624	0.795485048	0.171260304	-0.330093281	Nonsignificant	None	--	--				Uncharacterized conserved protein	S	Function unknown ;	IPR007317 [Uncharacterised protein family UPF0363]	--	--
A0A7J6JSZ0	Cyclic nucleotide_binding domain_containing protein	TGRH88_087857	7283.695554	5735.09	5595.118079	5709.213566	1.151663448	0.384616144	0.203719177	Nonsignificant	None	--	--	--	--	--	--	--	--	--	--	--
A0A7J6JT07	phosphoserine transaminase	TGRH88_058720	373586.3954	351485	366401.9961	358054.0532	1.000849391	0.981585856	0.001224891	Nonsignificant	None	--	--	phosphoserine aminotransferase	2.6.1.52	ko00260 Glycine, serine and threonine metabolism ko01100 Metabolic pathways ko01130 Biosynthesis of antibiotics ko01200 Carbon metabolism ko01230 Biosynthesis of amino acids	Phosphoserine aminotransferase	HE	Coenzyme transport and metabolism ; Amino acid transport and metabolism ;	IPR000192 [Aminotransferase class V domain]	chloroplast protein	--
A0A7J6JT09	Uncharacterized protein	TGRH88_058700	18546.5319	13515.6	21540.8205	13786.51993	0.907572761	0.757660523	-0.139914785	Nonsignificant	None	--	--	--	--	--	--	--	--	--	--	--
A0A7J6JT16	RNA recognition motif_containing protein	TGRH88_058800	25537.62096	26050.3	51700.84509	60536.2356	0.459633489	0.020637327	-1.121444179	Significant	down	1	Molecular Function:nucleic acid binding (GO:0003676)	nucleolar protein 4	--	ko03008 Ribosome biogenesis in eukaryotes	Nucleolar protein fibrillarin NOP77 (RRM superfamily)	A	RNA processing and modification ;	IPR000504 [RNA recognition motif domain]	--	--
A0A7J6JT18	RNA methyltransferase, TrmH family protein	TGRH88_058820	15845.11206	8434.73	19615.53891	20384.99763	0.60698791	0.169311684	-0.720260315	Nonsignificant	None	3	Molecular Function:RNA binding (GO:0003723),Biological Process:RNA processing (GO:0006396),Molecular Function:RNA methyltransferase activity (GO:0008173)	tRNA guanosine-2'-O-methyltransferase	2.1.1.34	--	RNA Methylase, SpoU family	A	RNA processing and modification ;	IPR001537 [tRNA/rRNA methyltransferase, SpoU type]	cytoplasm protein	--
A0A7J6JT48	TAP42 family protein	TGRH88_059100	152215.7099	124620	155027.7884	155248.5299	0.892223136	0.439212374	-0.164523535	Nonsignificant	None	1	Biological Process:regulation of signal transduction (GO:0009966)	immunoglobulin-binding protein 1	--	ko04136 Autophagy - other	Protein phosphatase 2A-associated protein	T	Signal transduction mechanisms ;	IPR007304 [TAP42-like protein]	--	--
A0A7J6JT56	Cysteine desulfurase_selenocysteine lyase family PLP dependent transferase superfamily protein	TGRH88_057030	17292.35196	8312.09	23130.58337	23342.42141	0.550953012	0.258547442	-0.859998811	Nonsignificant	None	--	--	molybdenum cofactor sulfurtransferase	2.8.1.9	ko00790 Folate biosynthesis	Molybdenum cofactor sulfurase	H	Coenzyme transport and metabolism ;	IPR000192 [Aminotransferase class V domain]	chloroplast protein	--
A0A7J6JT60	Protease inhibitor PI1	TGRH88_059320	90101.8627	71747.9	98475.91252	102080.5533	0.807003464	0.174382116	-0.309353228	Nonsignificant	None	--	--	serpin B	--		Serpin	V	Defense mechanisms ;	IPR023796 [Serpin domain]	extracell protein	--
A0A7J6JT77	26S proteasome regulatory subunit, S6a family AAA ATpase	TGRH88_057070	356259.5009	293162	412752.8072	353965.7658	0.847014177	0.306807976	-0.239541978	Nonsignificant	None	1	Molecular Function:ATP binding (GO:0005524)	26S proteasome regulatory subunit T5	--	ko03050 Proteasome	26S proteasome regulatory complex, ATPase RPT5	O	Posttranslational modification, protein turnover, chaperones ;	IPR003959 [ATPase, AAA-type, core]	cell membrane protein	--
A0A7J6JT82	Calcium_dependent protein kinase CDPK9	TGRH88_059520	88166.29468	64202.7	90849.66252	87414.61691	0.854736547	0.39675101	-0.226448284	Nonsignificant	None	4	Molecular Function:protein kinase activity (GO:0004672),Molecular Function:calcium ion binding (GO:0005509),Molecular Function:ATP binding (GO:0005524),Biological Process:protein phosphorylation (GO:0006468)	calcium-dependent protein kinase	2.7.11.1	ko05145 Toxoplasmosis	Ca2+/calmodulin-dependent protein kinase, EF-Hand protein superfamily	T	Signal transduction mechanisms ;	IPR000719 [Protein kinase domain] ; IPR002048[EF-hand domain]	Golgi apparatus protein	--
A0A7J6JTA1	RAP domain_containing protein	TGRH88_057420	11311.75197	7400.71	5789.3044	9463.250065	1.226841183	0.585153756	0.294948502	Nonsignificant	None	--	--	--	--	--	--	--	--	--	--	--
A0A7J6JTA6	Eukaryotic translation initiation factor 3 subunit M	TGRH88_059830	89190.74274	179229	75251.02118	153652.6576	1.172631843	0.772115542	0.229750139	Nonsignificant	None	1	Molecular Function:protein binding (GO:0005515)	translation initiation factor 3 subunit M	--	--	Uncharacterized conserved protein, contains PCI domain	R	General function prediction only ;	IPR000717 [Proteasome component (PCI) domain]	Golgi apparatus protein	--
A0A7J6JTB3	ATP_dependent metallopeptidase HflB subfamily protein	TGRH88_057360	29162.8185	28034.7	30422.48054	34807.79054	0.876855447	0.218063151	-0.189589067	Nonsignificant	None	3	Molecular Function:metalloendopeptidase activity (GO:0004222),Molecular Function:ATP binding (GO:0005524),Biological Process:proteolysis (GO:0006508)	ATP-dependent metalloprotease	3.4.24.-		AAA+-type ATPase containing the peptidase M41 domain	O	Posttranslational modification, protein turnover, chaperones ;	IPR000642 [Peptidase M41] ; IPR003959[ATPase, AAA-type, core]	microsome protein	--
A0A7J6JTC2	Uncharacterized protein	TGRH88_059910	120785.5015	120832	263524.6997	216196.5783	0.503662257	0.124913123	-0.989471472	Nonsignificant	None	--	--	--	--	--	--	--	--	--	--	--
A0A7J6JTD7	Dipeptidyl peptidase iv (Dpp iv) n_terminal region domain_containing protein	TGRH88_060130	89722.01251	77240.4	93159.43044	90632.82956	0.908430053	0.317230706	-0.13855266	Nonsignificant	None	2	Biological Process:proteolysis (GO:0006508),Molecular Function:serine-type peptidase activity (GO:0008236)	--	--	--	Dipeptidyl aminopeptidases/acylaminoacyl-peptidases	O	Posttranslational modification, protein turnover, chaperones ;	IPR001375 [Peptidase S9, prolyl oligopeptidase, catalytic domain] ; IPR002469[Dipeptidylpeptidase IV, N-terminal domain]	cytoplasm protein	--
A0A7J6JTE7	Transmembrane protein	TGRH88_060230	110341.8096	89050.2	132913.3475	140572.9923	0.729074841	0.081959332	-0.455861178	Nonsignificant	None	--	--	--	--	--	--	--	--	--	--	--
A0A7J6JTF8	Phosphatidylinositol_4_phosphate 5_Kinase	TGRH88_060330	23975.39682	26656.2	36667.14474	35132.28456	0.705181048	0.020639525	-0.503934392	Nonsignificant	None	2	Molecular Function:phosphatidylinositol phosphate kinase activity (GO:0016307),Biological Process:phosphatidylinositol metabolic process (GO:0046488)	--	--	--	Phosphatidylinositol-4-phosphate 5-kinase	T	Signal transduction mechanisms ;	IPR002498 [Phosphatidylinositol-4-phosphate 5-kinase, core]	cytoplasm protein	--
A0A7J6JTG0	Putative phosphatidylinositol_4_phosphate 5_kinase	TGRH88_060310	58289.55655	30381.1	37267.9694	60928.19739	0.902995091	0.81895088	-0.14720995	Nonsignificant	None	--	--	--	--	--	Phosphatidylinositol-4-phosphate 5-kinase	T	Signal transduction mechanisms ;	IPR003409 [MORN motif]	cytoplasm protein	--
A0A7J6JTG8	Uncharacterized protein	TGRH88_060410	19618.18028	9988.83	24320.57373	31162.58474	0.533621573	0.159869768	-0.906111104	Nonsignificant	None	--	--	--	--	--	--	--	--	--	--	--
A0A7J6JTH7	Uncharacterized protein	TGRH88_057860	44671.2586	14746	47057.47316	47192.40804	0.630422637	0.451846009	-0.665608756	Nonsignificant	None	--	--	--	--	--	--	--	--	--	--	--
A0A7J6JTH8	NAD dependent epimerase_dehydratase family protein	TGRH88_060510	48073.82205	53238.4	52846.79052	44480.20366	1.040946789	0.724485818	0.057896323	Nonsignificant	None	--	--	--	--	--	Predicted nucleoside-diphosphate sugar epimerase	F	Nucleotide transport and metabolism ;	IPR013549 [Domain of unknown function DUF1731]	--	--
A0A7J6JTH9	Putative phosducin	TGRH88_060530	177005.9333	177688	246779.8538	273458.5511	0.681791136	0.10153475	-0.552598251	Nonsignificant	None	--	--	--	--	--	Conserved phosducin-like protein	T	Signal transduction mechanisms ;	IPR024253 [Phosducin, thioredoxin-like domain]	cytoplasm protein	--
A0A7J6JTI6	Sulfite exporter TauE_SafE protein	TGRH88_060610	86368.06894	69242.9	98888.12125	75429.09722	0.892688458	0.585543832	-0.163771322	Nonsignificant	None	1	Cellular Component:integral component of membrane (GO:0016021)	--	--	--	--	--	--	IPR002781 [Transmembrane protein TauE-like]	--	--
A0A7J6JTI8	Transmembrane protein	TGRH88_057160	7451.877748	2544.39	6872.744895	5037.221596	0.839319553	0.749939224	-0.252707905	Nonsignificant	None	--	--	--	--	--	--	--	--	--	--	--
A0A7J6JTJ4	RNA polymerase III RPC4	TGRH88_058060	139764.9988	136059	197592.0311	184382.9296	0.722099685	0.016296251	-0.469730082	Nonsignificant	None	4	Molecular Function:DNA binding (GO:0003677),Molecular Function:DNA-directed 5'-3' RNA polymerase activity (GO:0003899),Cellular Component:DNA-directed RNA polymerase III complex (GO:0005666),Biological Process:transcription from RNA polymerase III promoter (GO:0006383)	--	--	--	--	--	--	IPR007811 [DNA-directed RNA polymerase III subunit RPC4]	--	--
A0A7J6JTJ6	Transmembrane protein	TGRH88_060710	33372.16436	28935.2	34929.83136	44158.4343	0.787820593	0.242924538	-0.344060966	Nonsignificant	None	--	--	--	--	--	--	--	--	--	--	--
A0A7J6JTJ9	Rhoptry neck protein RON2	TGRH88_057260	1027755.628	1055050	1010020.188	1017616.383	1.027208553	0.190874232	0.03872912	Nonsignificant	None	--	--	rhoptry neck protein 2	--	ko05145 Toxoplasmosis	--	--	--	--	--	--
A0A7J6JTK6	V_type proton ATPase subunit G	TGRH88_060830	66012.9012	94535.3	115908.2479	97965.79775	0.750667061	0.25435267	-0.413754916	Nonsignificant	None	--	--	V-type H+-transporting ATPase subunit G	--	ko00190 Oxidative phosphorylation ko01100 Metabolic pathways ko04145 Phagosome	Vacuolar H+-ATPase V1 sector, subunit G	C	Energy production and conversion ;	--	melanosome protein	--
A0A7J6JTK8	Uncharacterized protein	TGRH88_058420	276572.584	220224	319745.4613	338872.4471	0.754301664	0.11280022	-0.406786487	Nonsignificant	None	--	--	--	--	--	--	--	--	--	--	--
A0A7J6JTK9	Ran binding protein	TGRH88_058260	119939.6813	122592	167098.69	112593.3294	0.867138368	0.566158215	-0.205665874	Nonsignificant	None	1	Molecular Function:zinc ion binding (GO:0008270)	--	--	--	Conserved Zn-finger protein	R	General function prediction only ;	IPR001876 [Zinc finger, RanBP2-type]	--	--
A0A7J6JTL1	RAP domain_containing protein	TGRH88_057350	5180.300225	6333.99	9817.679563	5652.307096	0.744298652	0.456695534	-0.426046471	Nonsignificant	None	--	--	--	--	--	--	--	--	--	--	--
A0A7J6JTM4	Dynamitin	TGRH88_061010	112661.8414	87558.1	104201.6238	92573.43619	1.017506697	0.912292929	0.02503829	Nonsignificant	None	--	--	dynactin 2	--		Putative dynamitin	Z	Cytoskeleton ;	--	cytoskeleton protein	--
A0A7J6JTM6	EF_1 guanine nucleotide exchange domain_containing protein	TGRH88_058460	491095.0827	386997	525024.628	447620.1135	0.902788084	0.541869065	-0.147540718	Nonsignificant	None	2	Molecular Function:translation elongation factor activity (GO:0003746),Biological Process:translational elongation (GO:0006414)	elongation factor 1-beta	--	--	Elongation factor 1 beta/delta chain	K	Transcription ;	IPR014038 [Translation elongation factor EF1B, beta/delta subunit, guanine nucleotide exchange domain]	cytoplasm protein	--
A0A7J6JTN2	Putative histone lysine methyltransferase, SET	TGRH88_061070	10586.96088	10894.2	18715.72691	12378.32484	0.690844701	0.268980188	-0.533566659	Nonsignificant	None	1	Molecular Function:protein binding (GO:0005515)	--	--	--	Predicted histone tail methylase containing SET domain	B	Chromatin structure and dynamics ;	IPR001214 [SET domain]	cytoplasm protein	--
A0A7J6JTN5	HEAT repeat_containing protein	TGRH88_058550	21428.35397	10183.6	23867.81777	16467.97457	0.783719673	0.583401205	-0.351590383	Nonsignificant	None	--	--	--	--	--	--	--	--	--	--	--
A0A7J6JTN7	Calmodulin	TGRH88_061130	36707.77197	37554.1	35735.85357	25759.58403	1.207599699	0.330365927	0.272142303	Nonsignificant	None	1	Molecular Function:calcium ion binding (GO:0005509)	--	--	--	Calmodulin and related proteins (EF-Hand superfamily)	T	Signal transduction mechanisms ;	IPR002048 [EF-hand domain]	--	--
A0A7J6JTP3	Elongation factor G C_terminus domain_containing protein	TGRH88_058710	7291.432148	5621.49	7507.147332	6905.105748	0.895968318	0.487249084	-0.158480377	Nonsignificant	None	--	--	elongation factor G	--	--	Mitochondrial elongation factor	J	Translation, ribosomal structure and biogenesis ;	IPR000640 [Translation elongation factor EFG, V domain] ; IPR009022[Elongation factor G, III-V domain]	mitochondrion protein	--
A0A7J6JTP6	ZPR1 zinc finger domain_containing protein	TGRH88_057650	89157.50141	78439.5	112523.7837	108097.2512	0.759660118	0.044648857	-0.396574013	Nonsignificant	None	1	Molecular Function:zinc ion binding (GO:0008270)	zinc finger protein	--	--	C4-type Zn-finger protein	R	General function prediction only ;	IPR004457 [Zinc finger, ZPR1-type]	nucleus protein	--
A0A7J6JTP9	Nudix _type motif 9 isoform a family protein	TGRH88_061310	65977.64883	50839.9	75556.48572	71470.42578	0.794531747	0.193857946	-0.331823229	Nonsignificant	None	--	--	--	--	--	Transient receptor potential-related channel 7	P	Inorganic ion transport and metabolism ;	--	mitochondrion protein	--
A0A7J6JTQ1	Transmembrane protein	TGRH88_057370	23952.80218	38962.9	43724.43789	55963.08847	0.631129134	0.198020135	-0.663992873	Nonsignificant	None	--	--	--	--	--	--	--	--	--	--	--
A0A7J6JTQ2	Protein phosphatase 2C domain_containing protein	TGRH88_058810	70762.86227	66927.5	87613.65564	88256.66658	0.782908455	0.010216103	-0.353084471	Nonsignificant	None	1	Molecular Function:catalytic activity (GO:0003824)	pyruvate dehydrogenase phosphatase	3.1.3.43	--	Protein phosphatase 2C/pyruvate dehydrogenase (lipoamide) phosphatase	T	Signal transduction mechanisms ;	IPR001932 [PPM-type phosphatase domain]	mitochondrion protein	--
A0A7J6JTR0	Transmembrane protein	TGRH88_057470	315139.6228	276422	278949.4931	275647.3613	1.066651601	0.44186625	0.093089028	Nonsignificant	None	--	--	--	--	--	--	--	--	--	--	--
A0A7J6JTR6	Symplekin C_terminal domain_containing protein	TGRH88_061430	40939.59417	25064.4	39507.65407	41845.58722	0.81132593	0.439739403	-0.301646497	Nonsignificant	None	--	--	--	--	--	--	--	--	IPR022075 [Symplekin C-terminal]	--	--
A0A7J6JTR8	Pre_mRNA processing factor PRP3	TGRH88_057850	78304.85832	60188.2	148379.5949	122249.3946	0.511745096	0.05331562	-0.966502722	Nonsignificant	None	--	--	U4/U6 small nuclear ribonucleoprotein PRP3	--	ko03040 Spliceosome	Putative u4/u6 small nuclear ribonucleoprotein	A	RNA processing and modification ;	IPR010541 [Domain of unknown function DUF1115] ; IPR013881[Pre-mRNA-splicing factor 3]	nucleus protein	--
A0A7J6JTR9	WD domain, G_beta repeat_containing protein	TGRH88_058950	94250.40415	77922.4	101019.7663	109666.6553	0.817199337	0.172475767	-0.291240061	Nonsignificant	None	1	Molecular Function:protein binding (GO:0005515)	pleiotropic regulator 1	--	ko03040 Spliceosome	Pleiotropic regulator 1	A	RNA processing and modification ;	IPR001680 [WD40 repeat]	cytoplasm protein	--
A0A7J6JTS2	6_phosphogluconate dehydrogenase, decarboxylating	TGRH88_057570	352630.1629	350584	282216.5905	247504.2188	1.327518479	0.037901596	0.408731943	Nonsignificant	None	3	Molecular Function:phosphogluconate dehydrogenase (decarboxylating) activity (GO:0004616),Biological Process:pentose-phosphate shunt (GO:0006098),Biological Process:oxidation-reduction process (GO:0055114)	--	--	ko00030 Pentose phosphate pathway ko00480 Glutathione metabolism ko01100 Metabolic pathways ko01110 Biosynthesis of secondary metabolites ko01130 Biosynthesis of antibiotics ko01200 Carbon metabolism	6-phosphogluconate dehydrogenase	G	Carbohydrate transport and metabolism ;	IPR006114 [6-phosphogluconate dehydrogenase, C-terminal] ; IPR006115[6-phosphogluconate dehydrogenase, NADP-binding]	cytoplasm protein	--
A0A7J6JTS3	Transmembrane protein	TGRH88_061530	911136.5303	662972	1270564.082	1139572.163	0.653120143	0.096611848	-0.61457969	Nonsignificant	None	--	--	--	--	--	--	--	--	--	--	--
A0A7J6JTS6	Transmembrane protein	TGRH88_061510	193559.1684	170444	221448.8376	174462.5724	0.919405602	0.604293206	-0.121226638	Nonsignificant	None	--	--	--	--	--	--	--	--	--	--	--
A0A7J6JTS7	Zinc knuckle domain_containing protein	TGRH88_059010	30236.00473	25276.3	40268.85408	39089.5288	0.699514062	0.04279262	-0.515575036	Nonsignificant	None	2	Molecular Function:nucleic acid binding (GO:0003676),Molecular Function:zinc ion binding (GO:0008270)	zinc finger CCHC domain-containing protein 9	--	--	E3 ubiquitin ligase interacting with arginine methyltransferase	O	Posttranslational modification, protein turnover, chaperones ;	IPR001878 [Zinc finger, CCHC-type]	nucleus protein	--
A0A7J6JTS8	DNA helicase	TGRH88_057950	48960.45463	34919.2	56033.95934	51706.13164	0.778537069	0.245879245	-0.361162362	Nonsignificant	None	3	Molecular Function:DNA binding (GO:0003677),Molecular Function:ATP binding (GO:0005524),Biological Process:DNA replication (GO:0006260)	DNA replication licensing factor MCM4	3.6.4.12	ko03030 DNA replication	DNA replication licensing factor, MCM4 component	L	Replication, recombination and repair ;	IPR001208 [MCM domain] ; IPR033762[MCM OB domain]	nucleus protein	--
A0A7J6JTS9	Zinc finger (CCCH type) motif_containing protein	TGRH88_059050	80062.62664	65685.9	122220.534	110780.9115	0.625526276	0.041592251	-0.676857606	Significant	down	1	Molecular Function:metal ion binding (GO:0046872)	--	--	--	CCCH-type Zn-finger protein	R	General function prediction only ;	IPR000571 [Zinc finger, CCCH-type]	nucleus protein	--
A0A7J6JTT3	Transmembrane protein	TGRH88_061610	26233.67781	18046.2	53436.34485	41318.43039	0.467310251	0.074668236	-1.09754741	Nonsignificant	None	--	--	--	--	--	--	--	--	--	--	--
A0A7J6JTT4	Heat shock protein HSP60	TGRH88_061630	2244392.978	2254440	1950814.701	1882649.213	1.173568626	0.010554061	0.230902208	Nonsignificant	None	1	Molecular Function:ATP binding (GO:0005524)	chaperonin GroEL	--	ko03018 RNA degradation	Mitochondrial chaperonin, Cpn60/Hsp60p	O	Posttranslational modification, protein turnover, chaperones ;	IPR002423 [Chaperonin Cpn60/TCP-1 family]	mitochondrion protein	--
A0A7J6JTT5	PH domain_containing protein	TGRH88_057670	12814.82783	10338.1	15404.06638	15511.09994	0.748918107	0.088645443	-0.417120124	Nonsignificant	None	--	--	--	--	--	--	--	--	--	--	--
A0A7J6JTT7	Transmembrane protein	TGRH88_059110	213528.8077	181455	204963.0796	211479.0242	0.948472319	0.579397182	-0.076322426	Nonsignificant	None	--	--	--	--	--	--	--	--	--	--	--
A0A7J6JTU4	DNA replication licensing factor MCM6	TGRH88_057770	55029.42214	45660.1	52600.398	56436.01159	0.923448622	0.496354863	-0.114896399	Nonsignificant	None	3	Molecular Function:DNA binding (GO:0003677),Molecular Function:ATP binding (GO:0005524),Biological Process:DNA replication (GO:0006260)	DNA replication licensing factor MCM6	3.6.4.12	ko03030 DNA replication	DNA replication licensing factor, MCM6 component	L	Replication, recombination and repair ;	IPR001208 [MCM domain] ; IPR027925[MCM N-terminal domain] ; IPR033762[MCM OB domain]	nucleus protein	--
A0A7J6JTU5	Nucleolar complex_associated protein 3 N_terminal domain_containing protein	TGRH88_059210	32828.35516	21697	33601.22902	40977.8479	0.731107938	0.271997648	-0.451843679	Nonsignificant	None	--	--	--	--	--	Protein involved in the nuclear export of pre-ribosomes	JU	Translation, ribosomal structure and biogenesis ; Intracellular trafficking, secretion, and vesicular transport ;	IPR011501 [Nucleolar complex-associated protein 3, N-terminal]	--	--
A0A7J6JTU7	Trafficking protein particle complex subunit	TGRH88_061730	19736.35852	13779	18887.63168	22838.6188	0.803219991	0.369547549	-0.316132919	Nonsignificant	None	2	Biological Process:transport (GO:0006810),Cellular Component:TRAPP complex (GO:0030008)	trafficking protein particle complex subunit 1	--	--	Transport protein particle (TRAPP) complex subunit	U	Intracellular trafficking, secretion, and vesicular transport ;	IPR007233 [Trafficking protein particle complex subunit]	--	--
A0A7J6JTV4	TrmA family RNA methyltransferase	TGRH88_061830	6265.907593	7214.5	16535.76198	13506.0097	0.448722124	0.034839053	-1.156105778	Significant	down	--	--	--	--	--	tRNA uracil-5-methyltransferase and related tRNA-modifying enzymes	J	Translation, ribosomal structure and biogenesis ;	--	--	--
A0A7J6JTV8	DnaK family protein	TGRH88_058250	772186.5947	766633	854663.3578	870850.628	0.891803606	0.008298134	-0.165202062	Nonsignificant	None	--	--	heat shock 70kDa protein 4	--		Molecular chaperones HSP105/HSP110/SSE1, HSP70 superfamily	O	Posttranslational modification, protein turnover, chaperones ;	IPR013126 [Heat shock protein 70 family]	nucleus protein	--
A0A7J6JTV9	Methyltransferase domain_containing protein	TGRH88_061910	8024.326546	4541.26	9671.554033	9186.47651	0.666325496	0.21545817	-0.585700999	Nonsignificant	None	2	Biological Process:metabolic process (GO:0008152),Molecular Function:methyltransferase activity (GO:0008168)	methyltransferase OMS1, mitochondrial	2.1.1.-	--	Predicted methyltransferase	R	General function prediction only ;	IPR013216 [Methyltransferase type 11]	endoplasmic reticulum protein	--
A0A7J6JTW4	Inner membrane complex protein 19	TGRH88_059410	216561.9311	187835	206590.1511	215969.5233	0.957017329	0.608865173	-0.063383046	Nonsignificant	None	--	--	--	--	--	--	--	--	--	--	--
A0A7J6JTW7	Protein_serine_threonine kinase	TGRH88_057970	74630.44942	78563.4	56706.68087	59922.66812	1.313510285	0.018763806	0.393427497	Nonsignificant	None	--	--	--	--	--	Dehydrogenase kinase	T	Signal transduction mechanisms ;	IPR018955 [Branched-chain alpha-ketoacid dehydrogenase kinase/Pyruvate dehydrogenase kinase, N-terminal]	--	--
A0A7J6JTW8	Uncharacterized protein	TGRH88_062010	87895.51389	70613.8	67356.61529	74494.4091	1.117435102	0.46697501	0.160191045	Nonsignificant	None	--	--	--	--	--	--	--	--	--	--	--
A0A7J6JTX0	AP_5 complex subunit zeta_1 ARM repeats domain_containing protein	TGRH88_062030	136456.2445	84278.8	144058.0101	181856.7806	0.677278389	0.244176091	-0.562179132	Nonsignificant	None	1	Cellular Component:AP-5 adaptor complex (GO:0044599)	AP-5 complex subunit zeta-1	--	--	--	--	--	IPR028222 [AP-5 complex subunit zeta-1]	--	--
A0A7J6JTX2	Zinc finger, zz type domain_containing protein	TGRH88_058450	96618.22774	74320.9	118963.541	131156.0485	0.683429587	0.089410538	-0.549135389	Nonsignificant	None	1	Molecular Function:zinc ion binding (GO:0008270)	protein KRI1	--	--	KRR1-interacting protein involved in 40S ribosome biogenesis	J	Translation, ribosomal structure and biogenesis ;	IPR000433 [Zinc finger, ZZ-type] ; IPR018034[KRR1 interacting protein 1] ; IPR024626[Kri1-like, C-terminal]	--	--
A0A7J6JTX4	RuvB_like helicase	TGRH88_058070	133229.1148	109253	125549.8125	130110.298	0.948455018	0.643311755	-0.076348741	Nonsignificant	None	2	Molecular Function:DNA helicase activity (GO:0003678),Molecular Function:ATP binding (GO:0005524)	RuvB-like protein 1 (pontin 52)	--		DNA helicase, TBP-interacting protein	L	Replication, recombination and repair ;	IPR010339 [TIP49, C-terminal]	cytoplasm protein	--
A0A7J6JTY1	Uncharacterized protein	TGRH88_062230	45245.82491	41731.7	65291.55581	50038.76948	0.754160059	0.211775559	-0.407057349	Nonsignificant	None	--	--	--	--	--	--	--	--	--	--	--
A0A7J6JTY2	GTP_binding nuclear protein	TGRH88_062210	3342326.847	4466810	2092730.055	2050540.165	1.884776139	0.189044018	0.91439318	Nonsignificant	None	2	Molecular Function:GTP binding (GO:0005525),Biological Process:small GTPase mediated signal transduction (GO:0007264)	GTP-binding nuclear protein Ran	--	ko03008 Ribosome biogenesis in eukaryotes ko03013 RNA transport	GTPase Ran/TC4/GSP1 (nuclear protein transport pathway), small G protein superfamily	U	Intracellular trafficking, secretion, and vesicular transport ;	IPR001806 [Small GTPase superfamily]	cytoplasm protein	--
A0A7J6JTY6	F_actin_capping protein subunit beta	TGRH88_058270	24207.49464	21614	29016.54048	28896.96511	0.791205681	0.043138397	-0.33787531	Nonsignificant	None	2	Cellular Component:F-actin capping protein complex (GO:0008290),Biological Process:barbed-end actin filament capping (GO:0051016)	capping protein (actin filament) muscle Z-line, beta	--	ko04144 Endocytosis	F-actin capping protein, beta subunit	Z	Cytoskeleton ;	IPR001698 [F-actin-capping protein subunit beta]	nucleus protein	--
A0A7J6JTY8	RING_type E3 ubiquitin transferase	TGRH88_062330	194223.995	169300	396979.5407	383756.6789	0.465616921	0.004542127	-1.102784605	Significant	down	2	Molecular Function:protein binding (GO:0005515),Molecular Function:zinc ion binding (GO:0008270)				Predicted E3 ubiquitin ligase	O	Posttranslational modification, protein turnover, chaperones ;	IPR001841 [Zinc finger, RING-type]	endoplasmic reticulum protein	--
A0A7J6JTZ3	Ankyrin repeat_containing protein	TGRH88_058370	75255.41005	67276.3	62764.28366	87579.39396	0.948039268	0.792687426	-0.076981278	Nonsignificant	None	--	--	--	--	--	26S proteasome regulatory complex, subunit PSMD10	O	Posttranslational modification, protein turnover, chaperones ;	IPR020683 [Ankyrin repeat-containing domain]	cytoplasm protein	--
A0A7J6JTZ9	Putative SNAP protein (Soluble N_ethylmaleimide_sensitive factor Attachment Protein)	TGRH88_058740	65481.51313	54119.4	75516.19757	74509.7191	0.797201682	0.116500671	-0.32698334	Nonsignificant	None	--	--	alpha-soluble NSF attachment protein	--		Protein required for fusion of vesicles in vesicular transport, alpha-SNAP	U	Intracellular trafficking, secretion, and vesicular transport ;	--	--	--
A0A7J6JU00	NADPH_glutathione reductase	TGRH88_058470	68592.4756	64512.5	58434.27846	70871.13033	1.029384438	0.798928037	0.041781878	Nonsignificant	None	3	Molecular Function:oxidoreductase activity (GO:0016491),Biological Process:cell redox homeostasis (GO:0045454),Biological Process:oxidation-reduction process (GO:0055114)	glutathione reductase (NADPH)	1.8.1.7	ko00480 Glutathione metabolism	Pyridine nucleotide-disulphide oxidoreductase	Q	Secondary metabolites biosynthesis, transport and catabolism ;	IPR004099 [Pyridine nucleotide-disulphide oxidoreductase, dimerisation domain] ; IPR023753[FAD/NAD(P)-binding domain]	cytoplasm protein	--
A0A7J6JU05	Acetyl_coA carboxylase ACC2	TGRH88_058840	10936.4207	16563.4	18254.03241	11875.40451	0.91272269	0.786438946	-0.131751499	Nonsignificant	None	3	Molecular Function:acetyl-CoA carboxylase activity (GO:0003989),Molecular Function:ATP binding (GO:0005524),Biological Process:fatty acid biosynthetic process (GO:0006633)	--	--	--	Acetyl-CoA carboxylase	I	Lipid transport and metabolism ;	IPR000022 [Carboxyl transferase] ; IPR000089[Biotin/lipoyl attachment] ; IPR005479[Carbamoyl-phosphate synthetase large subunit-like, ATP-binding domain] ; IPR005481[Biotin carboxylase-like, N-terminal domain] ; IPR005482[Biotin carboxylase, C-terminal] ; IPR013537[Acetyl-CoA carboxylase, central domain]	cytoplasm protein	--
A0A7J6JU07	Transmembrane protein	TGRH88_058560	72818.50128	61033.2	56110.90843	45748.468	1.314083258	0.178347461	0.394056686	Nonsignificant	None	--	--	--	--	--	--	--	--	--	--	--
A0A7J6JU10	Uncharacterized protein	TGRH88_062610	887588.4206	648620	962379.1193	887292.0047	0.830530574	0.337314556	-0.267894816	Nonsignificant	None	--	--	--	--	--	AAA ATPase containing von Willebrand factor type A (vWA) domain	R	General function prediction only ;	--	nucleus protein	--
A0A7J6JU12	MutS domain protein	TGRH88_058660	36683.28458	29003	30069.08476	35335.07711	1.004313528	0.978582431	0.006209723	Nonsignificant	None	3	Molecular Function:ATP binding (GO:0005524),Biological Process:mismatch repair (GO:0006298),Molecular Function:mismatched DNA binding (GO:0030983)	--	--	--	Mismatch repair ATPase MSH6 (MutS family)	L	Replication, recombination and repair ;	IPR000432 [DNA mismatch repair protein MutS, C-terminal] ; IPR007695[DNA mismatch repair protein MutS-like, N-terminal]	--	--
A0A7J6JU17	Transporter, major facilitator family protein	TGRH88_062710	30160.88642	26224.8	29407.63355	33840.14701	0.891504586	0.366595163	-0.165685876	Nonsignificant	None	2	Cellular Component:integral component of membrane (GO:0016021),Biological Process:transmembrane transport (GO:0055085)	--	--	--	Sugar transporter/spinster transmembrane protein	G	Carbohydrate transport and metabolism ;	IPR011701 [Major facilitator superfamily]	--	--
A0A7J6JU24	glutamine__tRNA ligase	TGRH88_059350	983052.5473	921526	942644.4	897599.0041	1.034960127	0.487661534	0.049575187	Nonsignificant	None	6	Molecular Function:nucleotide binding (GO:0000166),Molecular Function:aminoacyl-tRNA ligase activity (GO:0004812),Molecular Function:ATP binding (GO:0005524),Cellular Component:cytoplasm (GO:0005737),Biological Process:tRNA aminoacylation for protein translation (GO:0006418),Biological Process:tRNA aminoacylation (GO:0043039)	glutaminyl-tRNA synthetase	6.1.1.18	ko00970 Aminoacyl-tRNA biosynthesis ko01100 Metabolic pathways	Glutaminyl-tRNA synthetase	J	Translation, ribosomal structure and biogenesis ;	IPR020058 [Glutamyl/glutaminyl-tRNA synthetase, class Ib, catalytic domain] ; IPR020059[Glutamyl/glutaminyl-tRNA synthetase, class Ib, anti-codon binding domain]	cytoplasm protein	--
A0A7J6JU25	Prenylcysteine lyase domain_containing protein	TGRH88_062830	44737.50466	31973.9	62518.79795	51554.4589	0.672474923	0.156546558	-0.572447624	Nonsignificant	None	2	Biological Process:prenylcysteine catabolic process (GO:0030328),Biological Process:oxidation-reduction process (GO:0055114)	--	--	--	--	--	--	IPR010795 [Prenylcysteine lyase]	--	--
A0A7J6JU27	Putative peptidase S15	TGRH88_058860	489140.8239	394439	467419.042	526892.149	0.888635099	0.426442532	-0.170336969	Nonsignificant	None	--	--	--	--	--	--	--	--	IPR022742 [Serine aminopeptidase, S33]	--	--
A0A7J6JU32	RNA recognition motif_containing protein	TGRH88_059450	275612.0161	222660	371333.7328	363290.5902	0.67826779	0.047706552	-0.560073112	Nonsignificant	None	1	Molecular Function:nucleic acid binding (GO:0003676)	splicing factor, arginine/serine-rich 1	--	ko03040 Spliceosome	Alternative splicing factor ASF/SF2 (RRM superfamily)	A	RNA processing and modification ;	IPR000504 [RNA recognition motif domain]	nucleus protein	--
A0A7J6JU35	Ras family protein	TGRH88_062910	43663.01717	38991.6	34488.21617	29436.18829	1.293005666	0.112612234	0.370728597	Nonsignificant	None	2	Molecular Function:GTP binding (GO:0005525),Biological Process:small GTPase mediated signal transduction (GO:0007264)	--	--	--	GTPase Rab1/YPT1, small G protein superfamily, and related GTP-binding proteins	TU	Signal transduction mechanisms ; Intracellular trafficking, secretion, and vesicular transport ;	IPR001806 [Small GTPase superfamily]	endoplasmic reticulum protein	--
A0A7J6JU46	Transmembrane protein	TGRH88_059610	180610.4289	154680	229268.108	217840.4565	0.749908312	0.058630228	-0.41521388	Nonsignificant	None	--	--	--	--	--	--	--	--	--	--	--
A0A7J6JU47	Putative methyltransferase MTA70	TGRH88_059240	34475.7528	23326.3	42085.31879	43857.94323	0.672560611	0.130230597	-0.572263806	Nonsignificant	None	2	Biological Process:nucleobase-containing compound metabolic process (GO:0006139),Molecular Function:methyltransferase activity (GO:0008168)	mRNA (2'-O-methyladenosine-N6-)-methyltransferase	2.1.1.62	--	Predicted N6-adenine RNA methylase	A	RNA processing and modification ;	IPR007757 [MT-A70-like]	--	--
A0A7J6JU52	Palmitoyltransferase	TGRH88_063140	87296.22361	74860.5	91050.58512	99015.18107	0.853161129	0.199349944	-0.229109859	Nonsignificant	None	--	--	palmitoyltransferase ZDHHC1/11	2.3.1.225	--	DHHC-type Zn-finger proteins	R	General function prediction only ;	IPR001594 [Palmitoyltransferase, DHHC domain]	Golgi apparatus protein	--
A0A7J6JU58	Rhoptry kinase family protein	TGRH88_063220	64420.15656	39642.1	78796.8971	81910.54429	0.647526061	0.151421873	-0.626989836	Nonsignificant	None	--	--	--	--	--	NDR and related serine/threonine kinases	R	General function prediction only ;	--	--	--
A0A7J6JU62	UTP_monosaccharide_1_phosphate uridylyltransferase	TGRH88_059160	38902.05453	27585.9	30134.63397	32344.69793	1.064159179	0.761268208	0.089713968	Nonsignificant	None	2	Biological Process:metabolic process (GO:0008152),Molecular Function:uridylyltransferase activity (GO:0070569)	UDP-sugar pyrophosphorylase	2.7.7.64	ko00052 Galactose metabolism ko00520 Amino sugar and nucleotide sugar metabolism ko01100 Metabolic pathways ko01130 Biosynthesis of antibiotics	UDP-N-acetylglucosamine pyrophosphorylase	M	Cell wall/membrane/envelope biogenesis ;	IPR002618 [UDPGP family]	cytoplasm protein	--
A0A7J6JU64	Transmembrane protein	TGRH88_059440	146209.7944	106961	138666.3925	161568.4435	0.843242569	0.409153708	-0.245980395	Nonsignificant	None	--	--	--	--	--	--	--	--	--	--	--
A0A7J6JU69	Proteasome subunit alpha type	TGRH88_063340	1051177.16	899400	875386.4971	836641.8734	1.139336937	0.26723557	0.18819446	Nonsignificant	None	5	Molecular Function:endopeptidase activity (GO:0004175),Molecular Function:threonine-type endopeptidase activity (GO:0004298),Cellular Component:proteasome core complex (GO:0005839),Biological Process:ubiquitin-dependent protein catabolic process (GO:0006511),Biological Process:proteolysis involved in cellular protein catabolic process (GO:0051603)	20S proteasome subunit alpha 5	3.4.25.1	ko03050 Proteasome	20S proteasome, regulatory subunit alpha type PSMA5/PUP2	O	Posttranslational modification, protein turnover, chaperones ;	IPR000426 [Proteasome alpha-subunit, N-terminal domain] ; IPR001353[Proteasome, subunit alpha/beta]	nucleus protein	--
A0A7J6JU76	RNA polymerase II associated Paf1 complex component PAF1	TGRH88_063420	79275.00826	68205.8	81004.58442	68438.52797	0.986869223	0.917424557	-0.019069179	Nonsignificant	None	3	Biological Process:transcription elongation from RNA polymerase II promoter (GO:0006368),Biological Process:histone modification (GO:0016570),Cellular Component:Cdc73/Paf1 complex (GO:0016593)	RNA polymerase II-associated factor 1	--		--	--	--	IPR007133 [RNA polymerase II associated factor Paf1]	nucleus protein	--
A0A7J6JU81	40S ribosomal protein S8	TGRH88_060070	563455.8947	849293	500726.0768	498846.3158	1.413353255	0.385276513	0.4991221	Nonsignificant	None	--	--	small subunit ribosomal protein S8e	--	ko03010 Ribosome	40S ribosomal protein S8	J	Translation, ribosomal structure and biogenesis ;	IPR022309 [Ribosomal protein S8e/ribosomal biogenesis NSA2]	cytoplasm protein	--
A0A7J6JU83	DNA_directed DNA polymerase	TGRH88_059920	266270.1382	187412	322066.8882	335353.7433	0.69009416	0.125671755	-0.535134872	Nonsignificant	None	3	Molecular Function:nucleotide binding (GO:0000166),Molecular Function:DNA binding (GO:0003677),Molecular Function:3'-5' exonuclease activity (GO:0008408)	DNA polymerase alpha subunit A	2.7.7.7	ko00230 Purine metabolism ko00240 Pyrimidine metabolism ko01100 Metabolic pathways ko03030 DNA replication	DNA polymerase alpha, catalytic subunit	L	Replication, recombination and repair ;	IPR006133 [DNA-directed DNA polymerase, family B, exonuclease domain] ; IPR006134[DNA-directed DNA polymerase, family B, multifunctional domain] ; IPR024647[DNA polymerase alpha catalytic subunit, N-terminal domain]	nucleus protein	--
A0A7J6JU87	3_oxoacyl_[acyl_carrier_protein] reductase	TGRH88_059750	246742.9279	370557	130415.7409	147013.5695	2.225071054	0.112711758	1.153851407	Nonsignificant	None	--	--	3-oxoacyl-[acyl-carrier protein] reductase	1.1.1.100	ko00061 Fatty acid biosynthesis ko00780 Biotin metabolism ko01040 Biosynthesis of unsaturated fatty acids ko01100 Metabolic pathways ko01130 Biosynthesis of antibiotics ko01212 Fatty acid metabolism	Mitochondrial/plastidial beta-ketoacyl-ACP reductase	I	Lipid transport and metabolism ;	--	peroxisome protein	--
A0A7J6JU90	Dynactin subunit 6	TGRH88_059460	13790.30112	9556.54	9013.820736	9423.457054	1.26628461	0.367698445	0.340601702	Nonsignificant	None	--	--	--	--	--	--	--	--	IPR001451 [Hexapeptide repeat]	--	--
A0A7J6JU94	C2 domain_containing protein	TGRH88_063620	67584.82566	32106.1	137734.9718	120592.8013	0.385908663	0.056515576	-1.373668663	Nonsignificant	None	1	Molecular Function:protein binding (GO:0005515)	--	--	--	Ras GTPase-activating protein	T	Signal transduction mechanisms ;	IPR000008 [C2 domain]	cell membrane protein	--
A0A7J6JU95	Uncharacterized protein	TGRH88_063640	343350.9822	315301	315828.0535	269568.7747	1.1251376	0.308413739	0.170101448	Nonsignificant	None	--	--	--	--	--	--	--	--	--	--	--
A0A7J6JU96	Sucrose_6F_phosphate phosphohydrolase	TGRH88_059850	47426.62166	22988.8	44147.78739	43676.42897	0.801776828	0.605928986	-0.318727371	Nonsignificant	None	--	--	sucrose-6-phosphatase&#160;	3.1.3.24	ko00500 Starch and sucrose metabolism	--	--	--	IPR006380 [Sucrose-phosphatase, N-terminal]	--	--
A0A7J6JU99	Uncharacterized protein	TGRH88_060260	169371.0744	131334	166055.8615	171348.6753	0.891230086	0.440111603	-0.166130159	Nonsignificant	None	--	--	--	--	--	--	--	--	--	--	--
A0A7J6JUA2	PH domain_containing protein	TGRH88_063720	412983.8759	333115	462852.6191	482366.0153	0.789339999	0.136449028	-0.341281237	Nonsignificant	None	--	--	--	--	--	--	--	--	IPR001849 [Pleckstrin homology domain]	--	--
A0A7J6JUA3	Microtubule_binding protein	TGRH88_063740	269046.558	233579	325691.5268	333718.9473	0.76223472	0.049810797	-0.39169277	Nonsignificant	None	--	--	--	--	--	--	--	--	--	--	--
A0A7J6JUB4	Uncharacterized protein	TGRH88_060060	94301.98144	111612	82561.96131	76927.01147	1.29108601	0.12546568	0.368585113	Nonsignificant	None	--	--	--	--	--	--	--	--	--	--	--
A0A7J6JUB6	Mediator complex subunit MED17	TGRH88_060460	44657.89109	40380.3	56095.75179	59387.5968	0.736367555	0.030023114	-0.441502032	Nonsignificant	None	--	--	--	--	--	--	--	--	--	--	--
A0A7J6JUB8	TBC domain_containing kinase (Incomplete catalytic triad)	TGRH88_063940	212119.8959	204248	254522.6933	195502.1372	0.925210939	0.62885447	-0.112145772	Nonsignificant	None	3	Molecular Function:protein kinase activity (GO:0004672),Molecular Function:ATP binding (GO:0005524),Biological Process:protein phosphorylation (GO:0006468)	--	--	--	Predicted protein kinase (contains TBC and RHOD domains)	R	General function prediction only ;	IPR000195 [Rab-GTPase-TBC domain] ; IPR000719[Protein kinase domain]	nucleus protein	--
A0A7J6JUB9	Serpin (Serine proteinase inhibitor) superfamily protein	TGRH88_060560	129322.963	113143	149835.6685	151833.6227	0.803747581	0.068166633	-0.315185605	Nonsignificant	None	--	--	serpin B	--		Serpin	V	Defense mechanisms ;	IPR023796 [Serpin domain]	extracell protein	--
A0A7J6JUC1	SWI2_SNF2_containing protein	TGRH88_060320	8618.48276	6458.86	10893.23083	11986.33709	0.658987216	0.08425862	-0.601677618	Nonsignificant	None	1	Molecular Function:ATP binding (GO:0005524)	--	--	--	Helicase-like transcription factor HLTF/DNA helicase RAD5, DEAD-box superfamily	KL	Transcription ; Replication, recombination and repair ;	IPR000330 [SNF2-related, N-terminal domain] ; IPR001650[Helicase, C-terminal]	nucleus protein	--
A0A7J6JUC7	LITAF domain_containing protein	TGRH88_060660	180503.962	145549	210103.3819	214896.5263	0.767183606	0.107104486	-0.382356204	Nonsignificant	None	--	--	--	--	--	--	--	--	IPR006629 [LPS-induced tumour necrosis factor alpha factor]	cytoplasm protein	--
A0A7J6JUC8	tRNA (Uracil_5_)_methyltransferase	TGRH88_064020	47142.00018	34623.8	51677.78627	42468.62614	0.868496187	0.509195424	-0.20340858	Nonsignificant	None	2	Biological Process:RNA processing (GO:0006396),Molecular Function:RNA methyltransferase activity (GO:0008173)	tRNA (uracil-5-)-methyltransferase	2.1.1.-	--	tRNA uracil-5-methyltransferase and related tRNA-modifying enzymes	J	Translation, ribosomal structure and biogenesis ;	IPR000241 [Putative RNA methylase domain] ; IPR010280[(Uracil-5)-methyltransferase family]	--	--
A0A7J6JUD0	SNARE domain_containing protein	TGRH88_057090	24169.52145	15607.3	27953.50316	18334.88563	0.859326118	0.663321598	-0.21872235	Nonsignificant	None	--	--	--	--	--	SNARE protein TLG1/Syntaxin 6	U	Intracellular trafficking, secretion, and vesicular transport ;	--	--	--
A0A7J6JUD4	Large ribosomal subunit protein mL49	TGRH88_060420	11456.70072	20326.2	16684.2193	15721.80698	0.980771306	0.950672319	-0.028011323	Nonsignificant	None	4	Molecular Function:structural constituent of ribosome (GO:0003735),Cellular Component:intracellular (GO:0005622),Cellular Component:ribosome (GO:0005840),Biological Process:translation (GO:0006412)	large subunit ribosomal protein L49	--	--	Uncharacterized conserved protein NOF (Neighbor of FAU)	S	Function unknown ;	IPR007740 [Ribosomal protein L49/IMG2]	mitochondrion protein	--
A0A7J6JUD6	Serine_threonine protein phosphatase 2A regulatory subunit	TGRH88_060760	13975.43521	15916.8	13167.36123	15275.61147	1.050953272	0.663304323	0.071698524	Nonsignificant	None	3	Cellular Component:protein phosphatase type 2A complex (GO:0000159),Biological Process:signal transduction (GO:0007165),Molecular Function:protein phosphatase regulator activity (GO:0019888)	serine/threonine-protein phosphatase 2A regulatory subunit B'	--	ko03015 mRNA surveillance pathway	Serine/threonine protein phosphatase 2A, regulatory subunit	T	Signal transduction mechanisms ;	IPR002554 [Protein phosphatase 2A, regulatory B subunit, B56]	nucleus protein	--
A0A7J6JUE1	Uncharacterized protein	TGRH88_057190	23845.38892	17101.8	30036.05106	31898.50242	0.661136419	0.095472123	-0.596980106	Nonsignificant	None	--	--	--	--	--	--	--	--	--	--	--
A0A7J6JUE2	adenosine kinase	TGRH88_064140	87617.28043	80226.8	61356.52999	73629.0052	1.243422713	0.148796535	0.314316838	Nonsignificant	None	--	--	adenosine kinase	2.7.1.20	ko00230 Purine metabolism ko01100 Metabolic pathways	Possible pfkB family carbohydrate kinase	G	Carbohydrate transport and metabolism ;	IPR011611 [Carbohydrate kinase PfkB]	--	--
A0A7J6JUE4	Uncharacterized protein	TGRH88_060860	26737.97597	23984.4	26427.99407	25313.51827	0.980303313	0.764244846	-0.028699896	Nonsignificant	None	--	--	--	--	--	--	--	--	--	--	--
A0A7J6JUE6	UBX domain_containing protein	TGRH88_060520	35850.83181	32549.8	47867.51123	48915.04187	0.706745479	0.014565165	-0.500737346	Nonsignificant	None	--	--	--	--	--	--	--	--	--	--	--
A0A7J6JUF0	1,4_alpha_glucan branching enzyme	TGRH88_060960	19940.65665	16430.6	33596.04726	20506.05038	0.67227073	0.320911469	-0.572885758	Nonsignificant	None	3	Molecular Function:catalytic activity (GO:0003824),Biological Process:carbohydrate metabolic process (GO:0005975),Molecular Function:cation binding (GO:0043169)	--	--	--	1,4-alpha-glucan branching enzyme/starch branching enzyme II	G	Carbohydrate transport and metabolism ;	IPR006047 [Glycosyl hydrolase, family 13, catalytic domain] ; IPR006048[Alpha-amylase/branching enzyme, C-terminal all beta]	chloroplast protein	--
A0A7J6JUF1	Mitotic checkpoint protein, BUB3 family protein	TGRH88_060080	320591.9104	278590	221513.6095	221693.9042	1.351921824	0.167455409	0.435011729	Nonsignificant	None	1	Molecular Function:protein binding (GO:0005515)	cell cycle arrest protein BUB3	--		Mitotic spindle checkpoint protein BUB3, WD repeat superfamily	D	Cell cycle control, cell division, chromosome partitioning ;	IPR001680 [WD40 repeat]	nucleus protein	--
A0A7J6JUG2	Ribosomal protein RPL18	TGRH88_057380	537709.8352	791783	683972.4152	767653.4831	0.915864643	0.692768033	-0.126793699	Nonsignificant	None	--	--	large subunit ribosomal protein L18e	--	ko03010 Ribosome	60s ribosomal protein L18	J	Translation, ribosomal structure and biogenesis ;	IPR021131 [Ribosomal protein L18e/L15P]	cytoplasm protein	--
A0A7J6JUG5	ATP_dependent RNA helicase	TGRH88_064340	29703.78859	22566.6	31640.71148	32926.60745	0.809548692	0.232042298	-0.304810238	Nonsignificant	None	2	Molecular Function:nucleic acid binding (GO:0003676),Molecular Function:ATP binding (GO:0005524)	ATP-dependent RNA helicase DDX31/DBP7	3.6.4.13	--	ATP-dependent RNA helicase	A	RNA processing and modification ;	IPR001650 [Helicase, C-terminal] ; IPR011545[DEAD/DEAH box helicase domain] ; IPR025313[Domain of unknown function DUF4217]	nucleus protein	--
A0A7J6JUG6	Transmembrane protein	TGRH88_060170	123294.5712	115143	79772.36274	77627.50857	1.51485239	0.010646378	0.599177221	Significant	up	--	--	--	--	--	--	--	--	--	--	--
A0A7J6JUG7	Metallo_beta_lactamase domain_containing protein	TGRH88_061160	46461.91336	38663.2	41212.06329	35673.19444	1.107170814	0.479794258	0.146877817	Nonsignificant	None	--	--	--	--	--	--	--	--	IPR001279 [Metallo-beta-lactamase]	--	--
A0A7J6JUH2	Transmembrane protein	TGRH88_060270	27148.93816	20210.8	25561.99303	34076.41395	0.794114742	0.37985885	-0.332580617	Nonsignificant	None	1	Biological Process:proteasome assembly (GO:0043248)	--	--	--	--	--	--	IPR032157 [Proteasome assembly chaperone 4]	--	--
A0A7J6JUH3	Uncharacterized protein	TGRH88_057480	12457.09909	12018.6	13106.86422	14291.87948	0.893314648	0.146798122	-0.162759676	Nonsignificant	None	--	--	--	--	--	--	--	--	--	--	--
A0A7J6JUH4	Uncharacterized protein	TGRH88_064440	29638.134	23690.8	38981.05807	42952.31815	0.650881685	0.057194345	-0.619532775	Nonsignificant	None	--	--	--	--	--	--	--	--	--	--	--
A0A7J6JUH6	Surp module domain_containing protein	TGRH88_060750	152174.3061	138716	224591.5729	194687.3341	0.693787122	0.05947873	-0.527435034	Nonsignificant	None	2	Molecular Function:RNA binding (GO:0003723),Biological Process:RNA processing (GO:0006396)	splicing factor 3A subunit 1	--	ko03040 Spliceosome	Splicing factor 3a, subunit 1	A	RNA processing and modification ;	IPR000061 [SWAP/Surp] ; IPR022030[Splicing factor 3A subunit 1]	nucleus protein	--
A0A7J6JUI0	Transmembrane protein	TGRH88_057580	33709.07291	31545.5	57763.11146	51266.16392	0.598505059	0.023607617	-0.740564653	Significant	down	--	--	--	--	--	--	--	--	--	--	--
A0A7J6JUI3	Transmembrane protein	TGRH88_060850	450739.4003	367634	399208.9914	362819.6132	1.073940526	0.597907552	0.1029141	Nonsignificant	None	--	--	--	--	--	--	--	--	--	--	--
A0A7J6JUJ0	Transmembrane protein	TGRH88_064620	28972.24277	22574.7	36250.40198	29306.31283	0.786295392	0.276124856	-0.346856695	Nonsignificant	None	--	--	--	--	--	--	--	--	--	--	--
A0A7J6JUJ2	G patch domain_containing protein	TGRH88_057680	4865.927163	5849.12	8142.249307	6160.43023	0.749163619	0.246329915	-0.416647254	Nonsignificant	None	1	Biological Process:mRNA processing (GO:0006397)	--	--	--	Predicted RNA binding protein, contains G-patch domain	A	RNA processing and modification ;	IPR011666 [G patch domain-containing protein, N-terminal]	--	--
A0A7J6JUJ3	Uncharacterized protein	TGRH88_060950	14727.56463	12840	20545.14601	15957.03595	0.755230596	0.213517521	-0.405010883	Nonsignificant	None	--	--	--	--	--	--	--	--	IPR003162 [Transcription initiation factor TAFII31]	--	--
A0A7J6JUJ5	PAP2 superfamily protein	TGRH88_061460	8113.533969	9076.03	15829.87722	14330.80319	0.569932897	0.018345099	-0.811136026	Significant	down	--	--	phosphatidate phosphatase	3.1.3.4	ko00561 Glycerolipid metabolism ko00564 Glycerophospholipid metabolism ko00565 Ether lipid metabolism ko00600 Sphingolipid metabolism ko01100 Metabolic pathways ko01110 Biosynthesis of secondary metabolites	Lipid phosphate phosphatase and related enzymes of the PAP2 family	I	Lipid transport and metabolism ;	IPR000326 [Phosphatidic acid phosphatase type 2/haloperoxidase]	cell membrane protein	--
A0A7J6JUJ8	MIF4G domain_containing protein	TGRH88_060470	93011.72105	69931.3	81364.97558	84300.20082	0.983568331	0.917550292	-0.023902811	Nonsignificant	None	2	Molecular Function:RNA binding (GO:0003723),Molecular Function:protein binding (GO:0005515)	regulator of nonsense transcripts 2	--	ko03013 RNA transport ko03015 mRNA surveillance pathway	Nonsense-mediated mRNA decay 2 protein	A	RNA processing and modification ;	IPR003890 [MIF4G-like, type 3] ; IPR007193[Up-frameshift suppressor 2]	cytoplasm protein	--
A0A7J6JUK2	proline__tRNA ligase	TGRH88_057780	1341541.938	1250000	1272323.288	1275051.339	1.017338365	0.713814314	0.024799597	Nonsignificant	None	8	Molecular Function:nucleotide binding (GO:0000166),Molecular Function:aminoacyl-tRNA editing activity (GO:0002161),Molecular Function:aminoacyl-tRNA ligase activity (GO:0004812),Molecular Function:proline-tRNA ligase activity (GO:0004827),Molecular Function:ATP binding (GO:0005524),Cellular Component:cytoplasm (GO:0005737),Biological Process:tRNA aminoacylation for protein translation (GO:0006418…	prolyl-tRNA synthetase	6.1.1.15	ko00970 Aminoacyl-tRNA biosynthesis	Prolyl-tRNA synthetase	J	Translation, ribosomal structure and biogenesis ;	IPR002314 [Aminoacyl-tRNA synthetase, class II (G/ P/ S/T)] ; IPR004154[Anticodon-binding] ; IPR007214[YbaK/aminoacyl-tRNA synthetase-associated domain] ; IPR016061[Proline-tRNA ligase, class II, C-terminal]	cytoplasm protein	--
A0A7J6JUK6	Nucleolar protein 56	TGRH88_061560	356103.3494	310916	370021.453	375105.2348	0.895175761	0.227992307	-0.159757123	Nonsignificant	None	--	--	nucleolar protein 56	--	ko03008 Ribosome biogenesis in eukaryotes	Ribosome biogenesis protein - Nop56p/Sik1p	AJ	RNA processing and modification ; Translation, ribosomal structure and biogenesis ;	IPR002687 [Nop domain] ; IPR012974[NOP5, N-terminal]	nucleus protein	--
A0A7J6JUK7	tyrosine__tRNA ligase	TGRH88_064740	162621.0737	163751	165082.9867	161763.0621	0.998549852	0.904865542	-0.00209364	Nonsignificant	None	4	Molecular Function:nucleotide binding (GO:0000166),Molecular Function:aminoacyl-tRNA ligase activity (GO:0004812),Molecular Function:ATP binding (GO:0005524),Biological Process:tRNA aminoacylation for protein translation (GO:0006418)	tyrosyl-tRNA synthetase	6.1.1.1	ko00970 Aminoacyl-tRNA biosynthesis	Tyrosyl-tRNA synthetase, cytoplasmic	J	Translation, ribosomal structure and biogenesis ;	IPR002305 [Aminoacyl-tRNA synthetase, class Ic]	nucleus protein	--
A0A7J6JUK8	Ribosomal protein l7_l12 c_terminal domain_containing protein	TGRH88_064820	108857.8978	105093	85620.36349	95051.83879	1.184193778	0.081849433	0.243905179	Nonsignificant	None	2	Molecular Function:structural constituent of ribosome (GO:0003735),Biological Process:translation (GO:0006412)	large subunit ribosomal protein L7/L12	--	ko03010 Ribosome	Mitochondrial/chloroplast ribosomal protein L12	J	Translation, ribosomal structure and biogenesis ;	IPR013823 [Ribosomal protein L7/L12, C-terminal]	mitochondrion protein	--
A0A7J6JUK9	Uncharacterized protein	TGRH88_061150	73279.7395	53989.2	80990.85276	81532.33554	0.78308173	0.318550174	-0.352765205	Nonsignificant	None	--	--	--	--	--	--	--	--	--	--	--
A0A7J6JUL3	Glutathione reductase	TGRH88_061120	87447.28829	71728.1	74236.17419	87974.46966	0.981288185	0.897732681	-0.027251205	Nonsignificant	None	3	Molecular Function:oxidoreductase activity (GO:0016491),Biological Process:cell redox homeostasis (GO:0045454),Biological Process:oxidation-reduction process (GO:0055114)	glutathione reductase (NADPH)	1.8.1.7	ko00480 Glutathione metabolism	Pyridine nucleotide-disulphide oxidoreductase	Q	Secondary metabolites biosynthesis, transport and catabolism ;	IPR004099 [Pyridine nucleotide-disulphide oxidoreductase, dimerisation domain] ; IPR023753[FAD/NAD(P)-binding domain]	cytoplasm protein	--
A0A7J6JUL4	Putative high mobility group protein b1	TGRH88_061250	170241.737	153210	184343.5753	179850.9119	0.888129141	0.146830513	-0.171158624	Nonsignificant	None	--	--	--	--	--	--	--	--	--	--	--
A0A7J6JUL9	U6 snRNA_associated Sm_like protein LSm4	LSM4	20532.96744	17332.6	15874.05169	9570.35515	1.488168605	0.220999786	0.573537989	Nonsignificant	None	--	--	U6 snRNA-associated Sm-like protein LSm4	--	ko03018 RNA degradation ko03040 Spliceosome	Small nuclear ribonucleoprotein (snRNP)	A	RNA processing and modification ;	IPR001163 [LSM domain, eukaryotic/archaea-type]	nucleus protein	--
A0A7J6JUM0	N_acetyltransferase family protein	TGRH88_057880	45824.88648	36776.8	53575.60456	56885.96972	0.747786613	0.101679978	-0.419301451	Nonsignificant	None	1	Molecular Function:N-acetyltransferase activity (GO:0008080)	N-alpha-acetyltransferase 10/11	2.3.1.255	--	Subunit of the major N alpha-acetyltransferase	R	General function prediction only ;	IPR000182 [GNAT domain]	nucleus protein	--
A0A7J6JUM1	Ribulose_phosphate 3_epimerase	TGRH88_061760	22886.47715	19947.5	23981.29823	32243.23678	0.761837819	0.266313724	-0.392444187	Nonsignificant	None	1	Biological Process:carbohydrate metabolic process (GO:0005975)	ribulose-phosphate 3-epimerase	5.1.3.1	ko00030 Pentose phosphate pathway ko01100 Metabolic pathways ko01110 Biosynthesis of secondary metabolites ko01130 Biosynthesis of antibiotics ko01200 Carbon metabolism ko01230 Biosynthesis of amino acids	D-ribulose-5-phosphate 3-epimerase	G	Carbohydrate transport and metabolism ;	IPR000056 [Ribulose-phosphate 3-epimerase-like]	cytoplasm protein	--
A0A7J6JUM9	Tetratricopeptide repeat_containing protein	TGRH88_061220	98426.27209	71105.6	95295.47998	100038.226	0.867908952	0.450347612	-0.20438439	Nonsignificant	None	--	--	--	--	--	TPR repeat-containing protein	R	General function prediction only ;	--	cytoplasm protein	--
A0A7J6JUN0	Transmembrane protein	TGRH88_061860	839020.5922	715226	923614.3995	948003.916	0.830429249	0.128325649	-0.268070836	Nonsignificant	None	--	--	--	--	--	--	--	--	--	--	--
A0A7J6JUN1	Thioredoxin domain_containing protein	TGRH88_061450	200642.7654	191062	114164.5869	75384.2052	2.066511536	0.036898757	1.047197417	Significant	up	1	Biological Process:cell redox homeostasis (GO:0045454)	thioredoxin domain-containing protein 5	--	ko04141 Protein processing in endoplasmic reticulum	Thioredoxin/protein disulfide isomerase	O	Posttranslational modification, protein turnover, chaperones ;	IPR013766 [Thioredoxin domain]	melanosome protein	--
A0A7J6JUN9	Proliferating cell nuclear antigen	TGRH88_061550	185736.2181	187638	155900.9144	140772.8007	1.258534879	0.037318829	0.3317452	Nonsignificant	None	2	Molecular Function:DNA binding (GO:0003677),Biological Process:regulation of DNA replication (GO:0006275)	proliferating cell nuclear antigen	--	ko03030 DNA replication ko03410 Base excision repair ko03420 Nucleotide excision repair ko03430 Mismatch repair	DNA polymerase delta processivity factor (proliferating cell nuclear antigen)	L	Replication, recombination and repair ;	IPR022648 [Proliferating cell nuclear antigen, PCNA, N-terminal] ; IPR022649[Proliferating cell nuclear antigen, PCNA, C-terminal]	nucleus protein	--
A0A7J6JUP0	ABC1 family protein	TGRH88_060870	34577.13294	33437.5	39937.09213	39870.59799	0.852231569	0.009240613	-0.230682601	Nonsignificant	None	--	--	aarF domain-containing kinase	--	--	Predicted unusual protein kinase	R	General function prediction only ;	IPR001466 [Beta-lactamase-related] ; IPR004147[UbiB domain]	mitochondrion protein	--
A0A7J6JUP1	Diaminopimelate decarboxylase	TGRH88_065140	25015.93321	24205.5	28372.83679	28479.7029	0.865773692	0.011281018	-0.207938132	Nonsignificant	None	1	Molecular Function:catalytic activity (GO:0003824)	--	--	--	Ornithine decarboxylase	E	Amino acid transport and metabolism ;	IPR022643 [Orn/DAP/Arg decarboxylase 2, C-terminal] ; IPR022644[Orn/DAP/Arg decarboxylase 2, N-terminal]	mitochondrion protein	--
A0A7J6JUP3	Centrin	TGRH88_061320	75920.59151	75050.4	92159.61054	117258.077	0.720908502	0.257881647	-0.47211193	Nonsignificant	None	1	Molecular Function:calcium ion binding (GO:0005509)	centrin-1	--	--	Ca2+-binding protein (centrin/caltractin), EF-Hand superfamily protein	ZD	Cytoskeleton ; Cell cycle control, cell division, chromosome partitioning ;	IPR002048 [EF-hand domain]	centrosome protein	--
A0A7J6JUP5	Putative P_type ATPase4	TGRH88_065220	696879.0159	544064	608954.8321	592068.6103	1.033237964	0.819419682	0.047172558	Nonsignificant	None	2	Molecular Function:nucleotide binding (GO:0000166),Molecular Function:metal ion binding (GO:0046872)	--	--	--	Ca2+ transporting ATPase	P	Inorganic ion transport and metabolism ;	IPR004014 [Cation-transporting P-type ATPase, N-terminal] ; IPR006068[Cation-transporting P-type ATPase, C-terminal] ; IPR008250[P-type ATPase, A domain]	endoplasmic reticulum protein	--
A0A7J6JUP7	Uncharacterized protein	TGRH88_062060	63913.84736	77218.2	87468.95509	68441.38237	0.905212891	0.589572136	-0.143670964	Nonsignificant	None	--	--	--	--	--	--	--	--	--	--	--
A0A7J6JUQ2	Tetratricopeptide repeat_containing protein	TGRH88_065240	14809.54413	12123	15920.81704	18993.8641	0.771381644	0.189690417	-0.37448328	Nonsignificant	None	1	Molecular Function:protein binding (GO:0005515)	--	--	--	DNA-binding cell division cycle control protein	D	Cell cycle control, cell division, chromosome partitioning ;	IPR011990 [Tetratricopeptide-like helical domain]	nucleus protein	--
A0A7J6JUQ5	UAS domain_containing protein	TGRH88_057210	32393.61536	26058.4	48609.53875	34534.54607	0.703020732	0.250784453	-0.50836086	Nonsignificant	None	--	--	--	--	--	Predicted ubiquitin regulatory protein, contains UAS and UBX domains	O	Posttranslational modification, protein turnover, chaperones ;	--	nucleus protein	--
A0A7J6JUQ6	Putative multiprotein bridging factor type 1 family transcriptional co_activator	TGRH88_065320	150793.7854	202764	167011.8956	144238.3087	1.135927882	0.533615195	0.183871244	Nonsignificant	None	1	Molecular Function:sequence-specific DNA binding (GO:0043565)	putative transcription factor	--	--	Transcription factor MBF1	K	Transcription ;	IPR001387 [Cro/C1-type helix-turn-helix domain] ; IPR013729[Multiprotein bridging factor 1, N-terminal]	nucleus protein	--
A0A7J6JUQ8	WD domain, G_beta repeat_containing protein	TGRH88_062160	52313.45183	42689.6	53394.37263	46822.7625	0.947972138	0.698358773	-0.077083438	Nonsignificant	None	--	--	--	--	--	Histone transcription regulator HIRA, WD repeat superfamily	DK	Cell cycle control, cell division, chromosome partitioning ; Transcription ;	--	nucleus protein	--
A0A7J6JUQ9	Actin like protein ALP1	TGRH88_058280	375621.0959	300275	330655.6495	258349.6629	1.147521222	0.492900925	0.198520835	Nonsignificant	None	--	--	--	--	--	Actin and related proteins	Z	Cytoskeleton ;	IPR004000 [Actin family]	centrosome protein	--
A0A7J6JUR1	Protein phosphatase 2C domain_containing protein	TGRH88_065340	36394.75931	27981.8	44299.09468	34660.91839	0.815305834	0.372440726	-0.294586756	Nonsignificant	None	1	Molecular Function:catalytic activity (GO:0003824)	--	--	--	Protein phosphatase 1B (formerly 2C)	T	Signal transduction mechanisms ;	IPR001932 [PPM-type phosphatase domain]	--	--
A0A7J6JUR4	Transmembrane protein	TGRH88_061520	3901.952299	2985.95	10590.96603	9638.082412	0.340495615	0.009673439	-1.554291874	Significant	down	--	--	--	--	--	--	--	--	--	--	--
A0A7J6JUR5	AMP_binding enzyme domain_containing protein	TGRH88_061850	165761.8469	182010	142281.9631	119716.1095	1.327383226	0.090982658	0.408584949	Nonsignificant	None	2	Molecular Function:catalytic activity (GO:0003824),Biological Process:metabolic process (GO:0008152)	long-chain acyl-CoA synthetase	6.2.1.3	ko00061 Fatty acid biosynthesis ko00071 Fatty acid degradation ko01100 Metabolic pathways ko01212 Fatty acid metabolism ko04146 Peroxisome	Long-chain acyl-CoA synthetases (AMP-forming)	I	Lipid transport and metabolism ;	IPR000873 [AMP-dependent synthetase/ligase]	mitochondrion protein	--
A0A7J6JUR9	DEAD_DEAH box RNA helicase family protein	TGRH88_058380	41607.73304	37011.5	46035.37171	60368.2149	0.73887766	0.206187832	-0.436592586	Nonsignificant	None	2	Molecular Function:nucleic acid binding (GO:0003676),Molecular Function:ATP binding (GO:0005524)	ATP-dependent RNA helicase DDX27	3.6.4.13	--	ATP-dependent RNA helicase	A	RNA processing and modification ;	IPR001650 [Helicase, C-terminal] ; IPR011545[DEAD/DEAH box helicase domain]	nucleus protein	--
A0A7J6JUS2	Ribosomal protein RPL26	TGRH88_062260	3249262.957	4893790	2333604.001	2410247.179	1.716548991	0.174971912	0.779511033	Nonsignificant	None	3	Molecular Function:structural constituent of ribosome (GO:0003735),Biological Process:translation (GO:0006412),Cellular Component:large ribosomal subunit (GO:0015934)	large subunit ribosomal protein L26e	--	ko03010 Ribosome	60S ribosomal protein L26	J	Translation, ribosomal structure and biogenesis ;	IPR005756 [Ribosomal protein L26/L24P, eukaryotic/archaeal] ; IPR005824[KOW]	cytoplasm protein	--
A0A7J6JUS3	Transmembrane protein	TGRH88_061950	14397.39898	10288.1	28402.50235	28167.92395	0.436367562	0.016258645	-1.196384236	Significant	down	--	--	--	--	--	--	--	--	--	--	--
A0A7J6JUS5	Zinc finger (CCCH type) motif_containing protein	TGRH88_058480	18291.48456	11760.5	19110.4472	21071.09296	0.747905243	0.275727687	-0.419072598	Nonsignificant	None	1	Molecular Function:metal ion binding (GO:0046872)	--	--	--	CCCH-type Zn-finger protein	R	General function prediction only ;	IPR000571 [Zinc finger, CCCH-type]	nucleus protein	--
A0A7J6JUT1	Ribosomal protein RPS9	TGRH88_062360	222509.8812	288515	206772.808	268211.6345	1.075877093	0.72803908	0.105513275	Nonsignificant	None	3	Molecular Function:RNA binding (GO:0003723),Cellular Component:intracellular (GO:0005622),Molecular Function:rRNA binding (GO:0019843)	small subunit ribosomal protein S9e	--	ko03010 Ribosome	Ribosomal protein S4	J	Translation, ribosomal structure and biogenesis ;	IPR001912 [Ribosomal protein S4/S9, N-terminal] ; IPR002942[RNA-binding S4 domain]	cytoplasm protein	--
A0A7J6JUT2	3_5 exonuclease domain_containing protein	TGRH88_061170	34753.1582	37421.6	49214.50881	45458.35659	0.762359499	0.039474635	-0.391456619	Nonsignificant	None	4	Molecular Function:nucleic acid binding (GO:0003676),Cellular Component:intracellular (GO:0005622),Biological Process:nucleobase-containing compound metabolic process (GO:0006139),Molecular Function:3'-5' exonuclease activity (GO:0008408)	exosome complex exonuclease RRP6	3.1.13.-	ko03018 RNA degradation	Exosome 3'-5' exoribonuclease complex, subunit PM/SCL-100 (Rrp6)	J	Translation, ribosomal structure and biogenesis ;	IPR002121 [HRDC domain] ; IPR002562[3'-5' exonuclease domain]	cytoplasm protein	--
A0A7J6JUT8	Vesicle transport v_snare protein	TGRH88_065640	16310.96385	12324.5	21061.63758	31829.99669	0.541398734	0.169026898	-0.88523658	Nonsignificant	None	2	Biological Process:intracellular protein transport (GO:0006886),Cellular Component:membrane (GO:0016020)	vesicle transport through interaction with t-SNAREs 1	--	ko04130 SNARE interactions in vesicular transport	V-SNARE	U	Intracellular trafficking, secretion, and vesicular transport ;	IPR007705 [Vesicle transport v-SNARE, N-terminal]	--	--
A0A7J6JUT9	Uncharacterized protein	TGRH88_061270	7824.500027	5764.98	23679.46092	17692.51461	0.328470658	0.048208252	-1.606163593	Significant	down	--	--	--	--	--	--	--	--	--	--	--
A0A7J6JUU3	HEAT repeat_containing protein	TGRH88_058670	59144.95885	42216.7	52429.91821	64418.48681	0.867462922	0.533146737	-0.205126001	Nonsignificant	None	--	--	--	--	--	--	--	--	--	--	--
A0A7J6JUU8	Putative proteasome subunit alpha type 1	TGRH88_065740	466761.484	429050	331035.2131	315462.4281	1.385637668	0.025751494	0.470550055	Nonsignificant	None	5	Molecular Function:endopeptidase activity (GO:0004175),Molecular Function:threonine-type endopeptidase activity (GO:0004298),Cellular Component:proteasome core complex (GO:0005839),Biological Process:ubiquitin-dependent protein catabolic process (GO:0006511),Biological Process:proteolysis involved in cellular protein catabolic process (GO:0051603)	20S proteasome subunit alpha 6	3.4.25.1	ko03050 Proteasome	20S proteasome, regulatory subunit alpha type PSMA1/PRE5	O	Posttranslational modification, protein turnover, chaperones ;	IPR000426 [Proteasome alpha-subunit, N-terminal domain] ; IPR001353[Proteasome, subunit alpha/beta]	nucleus protein	--
A0A7J6JUU9	Transmembrane protein	TGRH88_058770	20168.85068	25485.8	13408.96062	22866.90337	1.258540684	0.478478741	0.331751854	Nonsignificant	None	--	--	--	--	--	--	--	--	--	--	--
A0A7J6JUV3	AP2 domain transcription factor AP2XII_5	TGRH88_061820	36091.32868	26756.9	46958.24253	40442.38734	0.719082102	0.163740082	-0.475771593	Nonsignificant	None	--	--	--	--	--	--	--	--	IPR001471 [AP2/ERF domain] ; IPR028078[AP2-coincident, C-terminal domain]	--	--
A0A7J6JUV6	Uncharacterized protein	TGRH88_062660	8829.22805	9013.62	15987.79124	12996.10905	0.615612387	0.065364314	-0.699905833	Nonsignificant	None	--	--	--	--	--	--	--	--	--	--	--
A0A7J6JUV8	Proteasome_interacting thioredoxin domain_containing protein	TGRH88_058870	550615.988	334221	624237.1272	599333.0727	0.723159969	0.260178892	-0.467613276	Nonsignificant	None	--	--	--	--	--	Thioredoxin-like protein	O	Posttranslational modification, protein turnover, chaperones ;	IPR010400 [PITH domain]	--	--
A0A7J6JUW0	Transmembrane protein	TGRH88_065840	24738.52782	43256.5	30333.09525	30990.80142	1.10878518	0.779881186	0.14897988	Nonsignificant	None	--	--	--	--	--	--	--	--	--	--	--
A0A7J6JUW2	SNARE domain_containing protein	TGRH88_061920	42783.60067	40546	32925.39844	39413.89308	1.151927244	0.25047016	0.204049598	Nonsignificant	None	1	Molecular Function:protein binding (GO:0005515)	syntaxin 16	--	ko04130 SNARE interactions in vesicular transport	SNARE protein TLG2/Syntaxin 16	U	Intracellular trafficking, secretion, and vesicular transport ;	IPR000727 [Target SNARE coiled-coil homology domain]	Golgi apparatus protein	--
A0A7J6JUW3	Actin_like protein ALP3b	TGRH88_062760	32869.16746	39292.5	31402.73931	23763.05701	1.308087117	0.230717813	0.387458626	Nonsignificant	None	--	--	--	--	--	Actin-related protein - Arp4p/Act3p	Z	Cytoskeleton ;	IPR004000 [Actin family]	nucleus protein	--
A0A7J6JUX2	Transmembrane protein	TGRH88_062020	24427.05302	24376	23280.85431	28817.43099	0.936749698	0.658219921	-0.094264487	Nonsignificant	None	--	--	--	--	--	--	--	--	--	--	--
A0A7J6JUX4	Putative eukaryotic porin	TGRH88_059070	72766.09591	67055.6	63773.43073	67601.27888	1.064296898	0.344141606	0.089900664	Nonsignificant	None	2	Cellular Component:mitochondrial outer membrane (GO:0005741),Biological Process:transmembrane transport (GO:0055085)	mitochondrial import receptor subunit TOM40	--		Translocase of outer mitochondrial membrane complex, subunit TOM40	U	Intracellular trafficking, secretion, and vesicular transport ;	IPR027246 [Eukaryotic porin/Tom40]	--	--
A0A7J6JUX5	Myosin heavy chain	TGRH88_066020	64025.51929	55092.6	75799.38056	66436.55162	0.837468546	0.215940916	-0.255893089	Nonsignificant	None	--	--	--	--	--	--	--	--	--	--	--
A0A7J6JUX8	Uncharacterized protein	TGRH88_062550	23662.85736	21020.8	31996.5686	30293.9372	0.717342985	0.030422186	-0.479265012	Nonsignificant	None	--	--	--	--	--	--	--	--	--	--	--
A0A7J6JUY1	Transmembrane protein	TGRH88_062960	116879.5863	93469	52028.59118	70938.46836	1.710609224	0.100964055	0.774510225	Nonsignificant	None	--	--	--	--	--	--	--	--	--	--	--
A0A7J6JUY2	GCF C_terminal domain_containing protein	TGRH88_057050	74257.46042	67195.5	106407.7566	90612.97847	0.717959764	0.084796564	-0.478025101	Nonsignificant	None	--	--	--	--	--	--	--	--	--	--	--
A0A7J6JUY7	Methyltransferase domain_containing protein	TGRH88_061670	40119.68084	38832.1	41287.97603	48504.78592	0.879266648	0.277279635	-0.185627348	Nonsignificant	None	2	Biological Process:metabolic process (GO:0008152),Molecular Function:methyltransferase activity (GO:0008168)	--	--	--	--	--	--	IPR013216 [Methyltransferase type 11]	--	--
A0A7J6JUY9	Putative 26S proteasome regulatory subunit 7	TGRH88_066140	469348.6294	378257	511511.9027	544027.6653	0.803006969	0.164556287	-0.316515586	Nonsignificant	None	1	Molecular Function:ATP binding (GO:0005524)	26S proteasome regulatory subunit T1	--	ko03050 Proteasome	26S proteasome regulatory complex, ATPase RPT1	O	Posttranslational modification, protein turnover, chaperones ;	IPR003959 [ATPase, AAA-type, core]	cell membrane protein	--
A0A7J6JUZ0	Uncharacterized protein	TGRH88_063070	56461.99327	40225.8	33963.43379	50324.98852	1.147106454	0.644478217	0.197999283	Nonsignificant	None	--	--	--	--	--	--	--	--	--	--	--
A0A7J6JUZ2	GTPase RAB7	TGRH88_062750	341626.2186	367279	386109.5112	344368.4754	0.9704676	0.7027242	-0.043248047	Nonsignificant	None	2	Molecular Function:GTP binding (GO:0005525),Biological Process:small GTPase mediated signal transduction (GO:0007264)	Ras-related protein Rab-7A	--	ko04144 Endocytosis ko04145 Phagosome	Ras-related GTPase	R	General function prediction only ;	IPR001806 [Small GTPase superfamily]	lysosome protein	--
A0A7J6JUZ8	Microneme protein MIC5	TGRH88_066240	342907.3701	650323	423571.0192	464607.7197	1.118277579	0.767076199	0.161278339	Nonsignificant	None	--	--	--	--	--	--	--	--	--	--	--
A0A7J6JV01	Protein_lysine N_methyltransferase TGRH88_062850	TGRH88_062850	23909.86054	21354.5	42069.25535	35883.38249	0.580664898	0.03945765	-0.78422227	Significant	down	--	--				Methyltransferases	R	General function prediction only ;	--	--	--
A0A7J6JV02	Carnitine deficiency_associated protein	TGRH88_057250	39467.6303	28705.7	23420.11401	32643.11307	1.216007958	0.482880304	0.282152671	Nonsignificant	None	--	--	RLL motif containing protein 1	--	--	Carnitine deficiency associated protein	R	General function prediction only ;	IPR019265 [Protein of unknown function UPF0568]	nucleus protein	--
A0A7J6JV05	Putative exportin 1	TGRH88_063270	193742.5281	175048	214700.8953	211542.5996	0.865210924	0.09382476	-0.208876214	Nonsignificant	None	2	Biological Process:intracellular protein transport (GO:0006886),Molecular Function:Ran GTPase binding (GO:0008536)	exportin-1	--	ko03008 Ribosome biogenesis in eukaryotes ko03013 RNA transport	Nuclear transport receptor CRM1/MSN5 (importin beta superfamily)	YU	Nuclear structure ; Intracellular trafficking, secretion, and vesicular transport ;	IPR001494 [Importin-beta, N-terminal domain] ; IPR013598[Exportin-1/Importin-beta-like] ; IPR014877[CRM1 C-terminal domain]	cytoplasm protein	--
A0A7J6JV06	Putative transport protein Sec24	TGRH88_066320	281445.2186	271335	294509.0122	265052.3264	0.987881364	0.847828733	-0.017590297	Nonsignificant	None	4	Biological Process:intracellular protein transport (GO:0006886),Biological Process:ER to Golgi vesicle-mediated transport (GO:0006888),Molecular Function:zinc ion binding (GO:0008270),Cellular Component:COPII vesicle coat (GO:0030127)	protein transport protein SEC24	--	ko04141 Protein processing in endoplasmic reticulum	Vesicle coat complex COPII, subunit SEC24/subunit SFB2	U	Intracellular trafficking, secretion, and vesicular transport ;	IPR006895 [Zinc finger, Sec23/Sec24-type] ; IPR006896[Sec23/Sec24, trunk domain] ; IPR006900[Sec23/Sec24, helical domain] ; IPR007123[Gelsolin-like domain] ; IPR012990[Sec23/Sec24 beta-sandwich]	cytoplasm protein	--
A0A7J6JV07	Transmembrane protein	TGRH88_066340	157169.9691	190590	64171.90779	79068.5942	2.427804736	0.030548268	1.279652393	Significant	up	--	--	--	--	--	--	--	--	--	--	--
A0A7J6JV13	Uncharacterized protein	TGRH88_059470	44905.60405	34640	53897.65072	49690.2725	0.767904226	0.162548984	-0.381001707	Nonsignificant	None	--	--	--	--	--	--	--	--	--	--	--
A0A7J6JV14	histone deacetylase	TGRH88_063370	35965.93435	28816	60889.91282	44701.03087	0.613517903	0.147548334	-0.704822651	Nonsignificant	None	--	--	histone deacetylase 1/2	3.5.1.98		Histone deacetylase complex, catalytic component RPD3	B	Chromatin structure and dynamics ;	IPR023801 [Histone deacetylase domain]	nucleus protein	--
A0A7J6JV15	Flavodoxin domain_containing protein	TGRH88_063060	48725.87259	36734.9	56738.54867	55163.20615	0.763712533	0.160352292	-0.388898396	Nonsignificant	None	3	Molecular Function:FMN binding (GO:0010181),Molecular Function:oxidoreductase activity (GO:0016491),Biological Process:oxidation-reduction process (GO:0055114)	--	--	--	NADP-dependent flavoprotein reductase	C	Energy production and conversion ;	IPR001433 [Oxidoreductase FAD/NAD(P)-binding] ; IPR008254[Flavodoxin/nitric oxide synthase]	mitochondrion protein	--
A0A7J6JV17	Transmembrane protein	TGRH88_066420	27733.44138	19606.4	29980.60627	25248.77516	0.857149585	0.489799237	-0.222381097	Nonsignificant	None	--	--	--	--	--	--	--	--	--	--	--
A0A7J6JV18	cysteine__tRNA ligase	TGRH88_057440	576446.038	613786	621654.0217	668198.2046	0.9227662	0.236967334	-0.115962934	Nonsignificant	None	--	--	cysteinyl-tRNA synthetase	6.1.1.16	ko00970 Aminoacyl-tRNA biosynthesis	Cysteinyl-tRNA synthetase	J	Translation, ribosomal structure and biogenesis ;	IPR032678 [tRNA synthetases class I, catalytic domain]	--	--
A0A7J6JV21	Alanine__tRNA ligase	TGRH88_058100	1344085.314	1172330	1374149.984	1162015.577	0.992212556	0.948901394	-0.01127888	Nonsignificant	None	5	Molecular Function:nucleotide binding (GO:0000166),Molecular Function:alanine-tRNA ligase activity (GO:0004813),Molecular Function:ATP binding (GO:0005524),Biological Process:alanyl-tRNA aminoacylation (GO:0006419),Biological Process:tRNA aminoacylation (GO:0043039)	alanyl-tRNA synthetase	6.1.1.7	ko00970 Aminoacyl-tRNA biosynthesis	Alanyl-tRNA synthetase	J	Translation, ribosomal structure and biogenesis ;	IPR012947 [Threonyl/alanyl tRNA synthetase, SAD] ; IPR018164[Alanyl-tRNA synthetase, class IIc, N-terminal]	mitochondrion protein	--
A0A7J6JV24	Growth arrest_specific protein 8 domain_containing protein	TGRH88_059570	149285.5045	135274	310525.8212	206180.2093	0.550718373	0.158251943	-0.860613354	Nonsignificant	None	2	Cellular Component:motile cilium (GO:0031514),Biological Process:cell motility (GO:0048870)	growth arrest-specific protein 8	--	--	--	--	--	IPR025593 [Growth arrest-specific protein 8]	cytoskeleton protein	--
A0A7J6JV33	ATP_binding cassette sub_family B member 5	TGRH88_063570	61080.40857	51191.1	71033.20101	58961.90112	0.863659528	0.373828265	-0.21146541	Nonsignificant	None	5	Molecular Function:ATP binding (GO:0005524),Biological Process:transport (GO:0006810),Cellular Component:integral component of membrane (GO:0016021),Molecular Function:ATPase activity (GO:0016887),Biological Process:transmembrane transport (GO:0055085)	ATP-binding cassette, subfamily B (MDR/TAP), member 9	--		Peptide exporter, ABC superfamily	U	Intracellular trafficking, secretion, and vesicular transport ;	IPR003439 [ABC transporter-like] ; IPR011527[ABC transporter type 1, transmembrane domain]	cell membrane protein	--
A0A7J6JV39	MIF4G_like type 2 domain_containing protein	TGRH88_063360	133821.7805	128216	151730.8959	138343.961	0.903345376	0.193105742	-0.146650417	Nonsignificant	None	1	Biological Process:RNA metabolic process (GO:0016070)	nuclear cap-binding protein subunit 1	--	ko03013 RNA transport ko03015 mRNA surveillance pathway ko03040 Spliceosome	Nuclear cap-binding complex, subunit NCBP1/CBP80	A	RNA processing and modification ;	IPR015174 [MIF4G-like, type 2]	nucleus protein	--
A0A7J6JV42	diphthine methyl ester synthase	TGRH88_063670	39006.86526	45092.6	37715.02543	33281.46197	1.184558115	0.223946414	0.244348979	Nonsignificant	None	2	Biological Process:metabolic process (GO:0008152),Molecular Function:methyltransferase activity (GO:0008168)	diphthine methyl ester synthase	2.1.1.314	--	Diphthine synthase	J	Translation, ribosomal structure and biogenesis ;	IPR000878 [Tetrapyrrole methylase]	cytoplasm protein	--
A0A7J6JV47	Parkinson disease 7 domain containing 1 family protein	TGRH88_063460	13935.09609	12413.6	16209.05224	14076.2421	0.87001618	0.271804798	-0.200885864	Nonsignificant	None	--	--	--	--	--	--	--	--	--	--	--
A0A7J6JV48	phenylalanine__tRNA ligase	TGRH88_048350	203428.649	237340	175881.7671	180380.2744	1.237203512	0.132148761	0.307082834	Nonsignificant	None	5	Molecular Function:magnesium ion binding (GO:0000287),Molecular Function:RNA binding (GO:0003723),Molecular Function:phenylalanine-tRNA ligase activity (GO:0004826),Molecular Function:ATP binding (GO:0005524),Biological Process:phenylalanyl-tRNA aminoacylation (GO:0006432)	phenylalanyl-tRNA synthetase beta chain	6.1.1.20	ko00970 Aminoacyl-tRNA biosynthesis	Phenylalanyl-tRNA synthetase beta subunit	J	Translation, ribosomal structure and biogenesis ;	IPR005146 [B3/B4 tRNA-binding domain] ; IPR005147[tRNA synthetase, B5-domain]	cytoplasm protein	--
A0A7J6JV54	Uncharacterized protein	TGRH88_059990	14512.02833	11532.7	10328.17325	10534.35282	1.248397641	0.224834499	0.320077536	Nonsignificant	None	--	--	--	--	--	--	--	--	--	--	--
A0A7J6JV55	Putative activating signal cointegrator 1 complex subunit 3	TGRH88_063560	89098.58973	34126.2	63138.92465	78826.4887	0.867991624	0.774182105	-0.204246973	Nonsignificant	None	2	Molecular Function:nucleic acid binding (GO:0003676),Molecular Function:ATP binding (GO:0005524)	activating signal cointegrator complex subunit 3	3.6.4.12	--	DNA/RNA helicase MER3/SLH1, DEAD-box superfamily	A	RNA processing and modification ;	IPR001650 [Helicase, C-terminal] ; IPR004179[Sec63 domain] ; IPR011545[DEAD/DEAH box helicase domain]	cytoplasm protein	--
A0A7J6JV58	Vacuolar proton pump subunit B	TGRH88_057840	701664.111	621618	693260.7136	618072.246	1.009112218	0.923289556	0.013086617	Nonsignificant	None	3	Molecular Function:ATP binding (GO:0005524),Biological Process:proton transport (GO:0015992),Biological Process:ATP metabolic process (GO:0046034)	V-type H+-transporting ATPase subunit B	--	ko00190 Oxidative phosphorylation ko01100 Metabolic pathways ko04145 Phagosome	Vacuolar H+-ATPase V1 sector, subunit B	C	Energy production and conversion ;	IPR000194 [ATPase, F1/V1/A1 complex, alpha/beta subunit, nucleotide-binding domain] ; IPR004100[ATPase, F1/V1/A1 complex, alpha/beta subunit, N-terminal domain]	melanosome protein	--
A0A7J6JV59	Lactoylglutathione lyase	TGRH88_062270	143472.4124	153558	159311.8055	163537.9834	0.920026658	0.142113747	-0.12025243	Nonsignificant	None	--	--	lactoylglutathione lyase	4.4.1.5	ko00620 Pyruvate metabolism	Glyoxalase	G	Carbohydrate transport and metabolism ;	IPR004360 [Glyoxalase/fosfomycin resistance/dioxygenase domain]	--	--
A0A7J6JV64	Methionine aminopeptidase	TGRH88_062720	128391.9692	101556	134719.1896	147854.3217	0.813763357	0.220242494	-0.297318776	Nonsignificant	None	--	--	methionyl aminopeptidase	3.4.11.18	--	Putative methionine aminopeptidase	O	Posttranslational modification, protein turnover, chaperones ;	IPR000994 [Peptidase M24] ; IPR031615[MYND-like zinc finger, mRNA-binding]	cytoplasm protein	--
A0A7J6JV65	Putative mitochondria_associated granulocyte macrophage CSF signaling molecule	TGRH88_063660	11616.01067	14146.4	5080.712165	7359.786623	2.070850302	0.059566471	1.050223268	Nonsignificant	None	--	--	mitochondrial import inner membrane translocase subunit TIM16	--	--	Uncharacterized conserved protein	S	Function unknown ;	--	--	--
A0A7J6JV67	C3H1_type domain_containing protein	TGRH88_048560	293073.7687	254203	299346.1818	257139.1354	0.983452307	0.887243073	-0.024073006	Nonsignificant	None	--	--				Nuclear polyadenylated RNA binding protein	A	RNA processing and modification ;	--	nucleus protein	--
A0A7J6JV68	Uncharacterized protein	TGRH88_063970	98207.89667	82984.5	111379.2633	108588.0792	0.823724079	0.129165392	-0.279766932	Nonsignificant	None	--	--	--	--	--	--	--	--	--	--	--
A0A7J6JV69	Uncharacterized protein	TGRH88_060180	23473.3463	24967.9	47293.37262	50447.07924	0.495611033	0.004973956	-1.012719791	Significant	down	--	--	--	--	--	--	--	--	--	--	--
A0A7J6JV72	Uncharacterized protein	TGRH88_057940	452914.8737	368112	409085.4191	444935.6747	0.961366036	0.754363069	-0.056842259	Nonsignificant	None	--	--	--	--	--	--	--	--	--	--	--
A0A7J6JV73	Sad1_UNC family protein	TGRH88_063760	70809.4711	72979.5	156264.9328	148665.2324	0.471547218	0.002396935	-1.084525853	Significant	down	--	--	SUN domain-containing protein 1/2	--	--	Spindle pole body protein, contains UNC-84 domain	D	Cell cycle control, cell division, chromosome partitioning ;	IPR012919 [SUN domain]	centrosome protein	--
A0A7J6JV75	NudC family protein	TGRH88_062820	35112.1882	36244.6	40912.0396	33504.10562	0.958888531	0.72265412	-0.06056498	Nonsignificant	None	--	--	--	--	--	Nuclear distribution protein NUDC	T	Signal transduction mechanisms ;	IPR007052 [CS domain] ; IPR025934[NudC N-terminal domain]	nucleus protein	--
A0A7J6JV76	Transmembrane protein	TGRH88_048660	54689.43788	67129.1	73811.27016	75187.5107	0.817580769	0.162014762	-0.290566833	Nonsignificant	None	--	--	--	--	--	--	--	--	--	--	--
A0A7J6JV77	AP2 domain transcription factor AP2XII_8	TGRH88_064070	30851.85653	22719.2	36843.58355	41280.4149	0.685718314	0.117746568	-0.54431204	Nonsignificant	None	--	--	--	--	--	--	--	--	--	--	--
A0A7J6JV78	ATPase, AAA family protein	TGRH88_048640	106047.7634	64240.7	227870.3292	91215.6473	0.533675799	0.40710765	-0.905964506	Nonsignificant	None	1	Molecular Function:ATP binding (GO:0005524)	peroxin-1	--	ko04146 Peroxisome	AAA+-type ATPase	O	Posttranslational modification, protein turnover, chaperones ;	IPR003959 [ATPase, AAA-type, core]	cytoplasm protein	--
A0A7J6JV79	CCHC_type domain_containing protein	TGRH88_060280	320567.0681	206655	333848.9069	311283.3187	0.817231022	0.416780222	-0.291184125	Nonsignificant	None	--	--	protein MPE1	--	ko03015 mRNA surveillance pathway	Predicted E3 ubiquitin ligase	O	Posttranslational modification, protein turnover, chaperones ;	--	nucleus protein	--
A0A7J6JV80	Aspartate aminotransferase	TGRH88_062470	96606.04319	101199	99801.92399	115699.312	0.917883567	0.396845178	-0.123616935	Nonsignificant	None	2	Biological Process:biosynthetic process (GO:0009058),Molecular Function:pyridoxal phosphate binding (GO:0030170)	aspartate aminotransferase, cytoplasmic	2.6.1.1	ko00220 Arginine biosynthesis ko00250 Alanine, aspartate and glutamate metabolism ko00270 Cysteine and methionine metabolism ko00330 Arginine and proline metabolism ko00400 Phenylalanine, tyrosine and tryptophan biosynthesis ko01100 Metabolic pathways ko01110 Biosynthesis of secondary metabolites ko01130 Biosynthesis of antibiotics ko01200 Carbon metabolism ko01210 2-Oxocarboxylic acid metabolism…	Aspartate aminotransferase/Glutamic oxaloacetic transaminase AAT1/GOT2	E	Amino acid transport and metabolism ;	IPR004839 [Aminotransferase, class I/classII]	chloroplast protein	--
A0A7J6JV81	D_aminoacyl_tRNA deacylase	TGRH88_058690	34005.05086	23132.2	39444.17755	57476.83169	0.589523895	0.199432577	-0.762377805	Nonsignificant	None	2	Cellular Component:cytoplasm (GO:0005737),Biological Process:D-amino acid catabolic process (GO:0019478)	D-tyrosyl-tRNA(Tyr) deacylase	3.1.-.-	--	D-Tyr-tRNA (Tyr) deacylase	J	Translation, ribosomal structure and biogenesis ;	IPR003732 [D-aminoacyl-tRNA deacylase DTD]	--	--
A0A7J6JV84	DDRGK domain protein	TGRH88_063860	67219.76253	53557.5	64561.83496	87826.68929	0.792561403	0.362018914	-0.335405384	Nonsignificant	None	--	--				Uncharacterized conserved protein	S	Function unknown ;	IPR019153 [DDRGK domain containing protein]	--	--
A0A7J6JV86	Transmembrane protein	TGRH88_064170	6666.64896	6336.35	8475.552834	2699.761762	1.163546569	0.78198266	0.218528954	Nonsignificant	None	--	--	--	--	--	--	--	--	--	--	--
A0A7J6JV90	Alveolin domain containing intermediate filament IMC12	TGRH88_062570	779134.1506	661480	800476.4355	747427.424	0.930687098	0.493242179	-0.103631888	Nonsignificant	None	--	--	--	--	--	--	--	--	--	--	--
A0A7J6JV91	RNA cytidine acetyltransferase	TGRH88_058790	58900.2033	46599.7	58870.97098	66462.24127	0.841755361	0.303652631	-0.248527091	Nonsignificant	None	1	Molecular Function:N-acetyltransferase activity (GO:0008080)	N-acetyltransferase 10	2.3.1.-	ko03008 Ribosome biogenesis in eukaryotes	Predicted P-loop ATPase fused to an acetyltransferase	R	General function prediction only ;	IPR000182 [GNAT domain] ; IPR007807[Helicase domain] ; IPR013562[tRNA(Met) cytidine acetyltransferase TmcA, N-terminal] ; IPR027992[Possible tRNA binding domain]	nucleus protein	--
A0A7J6JV94	Apicomplexan specific, related protein	TGRH88_058140	3064.471928	3024.67	1139.845208	5928.743311	0.861436751	0.871567729	-0.215183221	Nonsignificant	None	--	--	--	--	--	--	--	--	--	--	--
A0A7J6JV97	Zinc finger (CCCH type) motif_containing protein	TGRH88_063960	10755.1904	10056.2	30829.50751	25502.68752	0.369440431	0.022120047	-1.436586335	Significant	down	--	--	--	--	--	CCCH-type Zn-finger protein	R	General function prediction only ;	--	--	--
A0A7J6JV98	Uncharacterized protein	TGRH88_062670	16356.9812	13869.4	18985.9555	15705.32927	0.871296102	0.391481663	-0.198765006	Nonsignificant	None	--	--	--	--	--	--	--	--	--	--	--
A0A7J6JVA6	Putative translation initiation factor SUI1	TGRH88_063130	11713.40422	11483.3	23461.56806	22758.69545	0.501873041	0.001030275	-0.994605643	Significant	down	2	Molecular Function:translation initiation factor activity (GO:0003743),Biological Process:translational initiation (GO:0006413)	translation initiation factor 1	--	ko03013 RNA transport	Translation initiation factor 1 (eIF-1/SUI1)	J	Translation, ribosomal structure and biogenesis ;	IPR001950 [SUI1 domain]	--	--
A0A7J6JVA8	CorA family Mg2+ transporter protein	TGRH88_048940	9068.766718	10502.3	17960.745	13157.90195	0.628917663	0.14775394	-0.669056941	Nonsignificant	None	--	--	--	--	--	Magnesium transporters: CorA family	P	Inorganic ion transport and metabolism ;	--	--	--
A0A7J6JVA9	Phosphatidate phosphatase APP1 catalytic domain_containing protein	TGRH88_064060	13568.84999	15115.6	18143.27237	22162.12466	0.711677644	0.114255101	-0.490704178	Nonsignificant	None	--	--	--	--	--	--	--	--	--	--	--
A0A7J6JVB0	Ulp1 protease family, C_terminal catalytic domain_containing protein	TGRH88_064370	9830.60828	7300.86	8353.924057	7964.738982	1.049808323	0.780904962	0.070125941	Nonsignificant	None	2	Biological Process:proteolysis (GO:0006508),Molecular Function:cysteine-type peptidase activity (GO:0008234)	--	--	--	Protease, Ulp1 family	O	Posttranslational modification, protein turnover, chaperones ;	IPR003653 [Ulp1 protease family, C-terminal catalytic domain]	--	--
A0A7J6JVB1	Oxidoreductase, short chain dehydrogenase_reductase family protein	TGRH88_048960	247382.9122	197664	231336.9243	226211.6499	0.972676864	0.8258404	-0.039967493	Nonsignificant	None	--	--	--	--	--	Dehydrogenases with different specificities (related to short-chain alcohol dehydrogenases)	Q	Secondary metabolites biosynthesis, transport and catabolism ;	IPR002347 [Short-chain dehydrogenase/reductase SDR]	chloroplast protein	--
A0A7J6JVB5	CRAL_TRIO domain_containing protein	TGRH88_060680	244296.5554	216823	290186.1319	281249.7812	0.806948854	0.06224922	-0.309450858	Nonsignificant	None	--	--	--	--	--	Phosphatidylinositol transfer protein PDR16 and related proteins	I	Lipid transport and metabolism ;	IPR001251 [CRAL-TRIO lipid binding domain] ; IPR011074[CRAL/TRIO, N-terminal domain]	cell membrane protein	--
A0A7J6JVB6	Tetratricopeptide repeat_containing protein	TGRH88_063230	52983.36514	48027.1	56922.50103	73193.18935	0.776312717	0.229176798	-0.365290174	Nonsignificant	None	1	Molecular Function:protein binding (GO:0005515)	protein unc-45	--	--	Uncharacterized conserved protein, contains LRR repeats	S	Function unknown ;	IPR019734 [Tetratricopeptide repeat]	nucleus protein	--
A0A7J6JVB7	Endonuclease_exonuclease_phosphatase family protein	TGRH88_062870	205760.2738	143666	184552.141	193450.8575	0.924400799	0.693385627	-0.113409588	Nonsignificant	None	--	--	--	--	--	--	--	--	IPR005135 [Endonuclease/exonuclease/phosphatase]	--	--
A0A7J6JVB9	Transmembrane protein	TGRH88_064160	10870.1628	7989.45	14772.28073	8723.842223	0.80266914	0.56043931	-0.317122663	Nonsignificant	None	--	--	--	--	--	--	--	--	--	--	--
A0A7J6JVC0	Flap endonuclease 1	TGRH88_064470	51033.95642	41608.3	85643.81094	75487.09355	0.574950266	0.038579316	-0.798490928	Significant	down	2	Molecular Function:nuclease activity (GO:0004518),Biological Process:DNA repair (GO:0006281)	flap endonuclease-1	3.-.-.-	ko03030 DNA replication ko03410 Base excision repair ko03450 Non-homologous end-joining	5'-3' exonuclease	L	Replication, recombination and repair ;	IPR006085 [XPG N-terminal] ; IPR006086[XPG-I domain]	nucleus protein	--
A0A7J6JVC2	Nuf2	TGRH88_049060	11285.28903	9454.28	12305.45377	7651.000875	1.039241158	0.88995983	0.055530473	Nonsignificant	None	1	Biological Process:mitotic nuclear division (GO:0007067)	--	--	--	--	--	--	IPR005549 [Kinetochore protein Nuf2]	--	--
A0A7J6JVC3	PH domain_containing protein	TGRH88_058440	89180.80583	52062.8	168477.0372	159495.107	0.430657324	0.03937366	-1.21538773	Significant	down	--	--	--	--	--	--	--	--	--	--	--
A0A7J6JVC6	Transporter	TGRH88_063330	69629.1082	70655.1	87639.04625	96672.36274	0.761126015	0.040093279	-0.393792764	Nonsignificant	None	2	Cellular Component:integral component of membrane (GO:0016021),Biological Process:transmembrane transport (GO:0055085)	--	--	--	--	--	--	IPR011701 [Major facilitator superfamily]	vacuole protein	--
A0A7J6JVC7	Calmodulin	TGRH88_062970	864345.516	1008950	1149913.361	1392262.318	0.736886727	0.141251978	-0.440485227	Nonsignificant	None	1	Molecular Function:calcium ion binding (GO:0005509)	calmodulin	--	ko04070 Phosphatidylinositol signaling system	Calmodulin and related proteins (EF-Hand superfamily)	T	Signal transduction mechanisms ;	IPR002048 [EF-hand domain]	nucleus protein	--
A0A7J6JVC8	Nmda receptor glutamate_binding chain	TGRH88_049140	797009.9411	1068420	563877.4376	386162.1644	1.963528612	0.106002627	0.973448621	Nonsignificant	None	--	--				N-methyl-D-aspartate receptor glutamate-binding subunit	T	Signal transduction mechanisms ;	IPR006214 [Bax inhibitor 1-related]	synapse protein	--
A0A7J6JVD0	Transmembrane protein	TGRH88_059290	11371.31428	21515.6	24550.12554	23747.22803	0.680925803	0.269133413	-0.554430491	Nonsignificant	None	--	--	--	--	--	--	--	--	--	--	--
A0A7J6JVD2	Transporter, major facilitator family protein	TGRH88_049160	36233.52113	35802.7	48810.46136	44332.68279	0.773392629	0.042545326	-0.37072708	Nonsignificant	None	2	Cellular Component:integral component of membrane (GO:0016021),Biological Process:transmembrane transport (GO:0055085)	--	--	--	--	--	--	IPR011701 [Major facilitator superfamily]	--	--
A0A7J6JVD3	AP2 domain transcription factor AP2XII_1	TGRH88_058530	72009.70782	52828.1	94417.81999	88112.2596	0.683930057	0.103771084	-0.5480793	Nonsignificant	None	--	--	--	--	--	--	--	--	IPR001471 [AP2/ERF domain] ; IPR028078[AP2-coincident, C-terminal domain]	--	--
A0A7J6JVD5	Uncharacterized protein	TGRH88_063430	36259.54637	26865.9	50943.40184	56975.8835	0.584932027	0.056867484	-0.77365911	Nonsignificant	None	--	--	--	--	--	--	--	--	--	--	--
A0A7J6JVD7	Eukaryotic translation initiation factor 3 subunit H	TGRH88_064360	806284.39	602904	839701.0362	818079.1543	0.850045379	0.348199158	-0.234388235	Nonsignificant	None	1	Molecular Function:protein binding (GO:0005515)	translation initiation factor 3 subunit H	--	ko03013 RNA transport	Translation initiation factor 3, subunit h (eIF-3h)	J	Translation, ribosomal structure and biogenesis ;	IPR000555 [JAB1/MPN/MOV34 metalloenzyme domain]	nucleus protein	--
A0A7J6JVD9	Uncharacterized protein	TGRH88_064670	938634.5616	462016	1318290.65	1256375.741	0.544012446	0.134577085	-0.878288436	Nonsignificant	None	--	--	--	--	--	--	--	--	--	--	--
A0A7J6JVE0	Uncharacterized protein	TGRH88_049240	549125.4516	365768	549622.4257	621597.437	0.781145779	0.322882114	-0.356336283	Nonsignificant	None	--	--	--	--	--	--	--	--	--	--	--
A0A7J6JVE8	Cyclic phosphodiesterase_like protein	TGRH88_063530	742961.4339	651131	870217.6951	912754.6008	0.78189237	0.061541322	-0.354958065	Nonsignificant	None	--	--	--	--	--	--	--	--	--	--	--
A0A7J6JVF1	Insulin_degrading enzyme	TGRH88_049340	11534.56351	14594.1	10070.95086	9203.473199	1.355613191	0.163912947	0.43894558	Nonsignificant	None	--	--	--	--	--	--	--	--	--	--	--
A0A7J6JVF6	PX domain_containing protein	TGRH88_049370	21073.34605	8239.4	7086.246213	6195.033412	2.207072426	0.3388829	1.142133973	Nonsignificant	None	1	Molecular Function:phosphatidylinositol binding (GO:0035091)	sorting nexin-1/2	--	ko04144 Endocytosis	Sorting nexin SNX11	U	Intracellular trafficking, secretion, and vesicular transport ;	IPR001683 [Phox homologous domain]	cytoplasm protein	--
A0A7J6JVF8	serine__tRNA ligase	TGRH88_064560	1991250.208	1710350	2101668.584	2219845.346	0.856551724	0.17892897	-0.223387727	Nonsignificant	None	4	Molecular Function:nucleotide binding (GO:0000166),Molecular Function:aminoacyl-tRNA ligase activity (GO:0004812),Molecular Function:ATP binding (GO:0005524),Biological Process:tRNA aminoacylation for protein translation (GO:0006418)	seryl-tRNA synthetase	6.1.1.11	ko00970 Aminoacyl-tRNA biosynthesis	Seryl-tRNA synthetase	J	Translation, ribosomal structure and biogenesis ;	IPR002314 [Aminoacyl-tRNA synthetase, class II (G/ P/ S/T)] ; IPR015866[Serine-tRNA synthetase, type1, N-terminal]	cytoplasm protein	--
A0A7J6JVG0	Zinc finger (CCCH type) motif_containing protein	TGRH88_063280	7338.348557	3157.6	7478.233132	2940.517906	1.007409479	0.991153272	0.010650211	Nonsignificant	None	--	--	--	--	--	--	--	--	--	--	--
A0A7J6JVG4	Nin one binding (NOB1) Zn_ribbon family protein	TGRH88_058830	16978.15634	17731.6	41963.67706	26528.32738	0.506770924	0.16038189	-0.980594344	Nonsignificant	None	--	--	RNA-binding protein NOB1	--	ko03008 Ribosome biogenesis in eukaryotes	Predicted RNA-binding protein Nob1p involved in 26S proteasome assembly	O	Posttranslational modification, protein turnover, chaperones ;	IPR014881 [Nin one binding (NOB1) Zn-ribbon-like] ; IPR033411[Ribonuclease, PIN domain]	nucleus protein	--
A0A7J6JVG7	Glutathione S_transferase, N_terminal domain_containing protein	TGRH88_063380	157669.1805	140337	141355.7241	132810.3063	1.086955156	0.342627661	0.120292421	Nonsignificant	None	1	Molecular Function:protein binding (GO:0005515)	microsomal prostaglandin-E synthase 2	5.3.99.3	ko00590 Arachidonic acid metabolism ko01100 Metabolic pathways	Glutathione S-transferase-related protein	R	General function prediction only ;	IPR004045 [Glutathione S-transferase, N-terminal]	nucleus protein	--
A0A7J6JVG8	non_specific serine_threonine protein kinase	TGRH88_064970	40424.41273	32713.6	42882.01384	30602.34275	0.995286835	0.983112487	-0.006815734	Nonsignificant	None	2	Molecular Function:ATP binding (GO:0005524),Cellular Component:membrane (GO:0016020)	--	--	--	Serine/threonine protein kinase	R	General function prediction only ;	IPR010440 [Lipopolysaccharide kinase]	nucleus protein	--
A0A7J6JVH2	RNA recognition motif_containing protein	TGRH88_049550	15745.26978	16310.3	39673.8589	44084.86848	0.38271319	0.007316834	-1.38566447	Significant	down	1	Molecular Function:nucleic acid binding (GO:0003676)	RNA-binding protein Musashi	--	ko03015 mRNA surveillance pathway	RNA-binding protein musashi/mRNA cleavage and polyadenylation factor I complex, subunit HRP1	A	RNA processing and modification ;	IPR000504 [RNA recognition motif domain]	nucleus protein	--
A0A7J6JVH3	ARM repeat protein	TGRH88_063480	109236.6833	90158.9	130396.3093	126435.5102	0.776366354	0.098391202	-0.365190499	Nonsignificant	None	--	--	--	--	--	--	--	--	--	--	--
A0A7J6JVH5	RAP domain_containing protein	TGRH88_064760	24939.63194	24050.7	27487.27462	31031.15233	0.837177868	0.120940403	-0.256393922	Nonsignificant	None	--	--	--	--	--	--	--	--	--	--	--
A0A7J6JVI0	Zinc finger protein 36 family 3 protein	TGRH88_065070	108584.8694	265686	280628.3822	1418445.003	0.220279402	0.367973736	-2.182593497	Nonsignificant	None	2	Cellular Component:integral component of membrane (GO:0016021),Biological Process:transmembrane transport (GO:0055085)	--	--	--	Collagens (type IV and type XIII), and related proteins	W	Extracellular structures ;	IPR011701 [Major facilitator superfamily]	cytoplasm protein	--
A0A7J6JVI1	SAG_related sequence SRS59B	TGRH88_064860	1033241.038	1132230	1075574.588	1184291.618	0.958229754	0.586633123	-0.061556484	Nonsignificant	None	--	--	--	--	--	--	--	--	--	--	--
A0A7J6JVI3	KH domain protein	TGRH88_049470	65355.29072	50802	61285.79901	63197.44991	0.933115835	0.627736302	-0.09987191	Nonsignificant	None	--	--	--	--	--	--	--	--	--	--	--
A0A7J6JVI4	DNA replication factor Cdt1 C_terminal domain_containing protein	TGRH88_061280	139389.9988	99057.2	154364.5236	130297.1319	0.837651275	0.42887303	-0.255578338	Nonsignificant	None	--	--	--	--	--	--	--	--	--	--	--
A0A7J6JVJ4	Putative endoplasmic reticulum oxidoreductin	TGRH88_057000	145807.5862	226695	231268.266	158365.0219	0.956033783	0.889442004	-0.064866496	Nonsignificant	None	3	Molecular Function:protein disulfide isomerase activity (GO:0003756),Cellular Component:endoplasmic reticulum (GO:0005783),Biological Process:oxidation-reduction process (GO:0055114)	ERO1-like protein alpha	1.8.4.-	ko04141 Protein processing in endoplasmic reticulum	Endoplasmic reticulum membrane-associated oxidoreductin involved in disulfide bond formation	OU	Posttranslational modification, protein turnover, chaperones ; Intracellular trafficking, secretion, and vesicular transport ;	IPR007266 [Endoplasmic reticulum oxidoreductin 1]	endoplasmic reticulum protein	--
A0A7J6JVJ5	HCNGP family protein	TGRH88_059330	25218.102	16199.2	22368.60609	29419.32135	0.799748205	0.46060622	-0.322382246	Nonsignificant	None	--	--	--	--	--	Transcriptional regulator	K	Transcription ;	IPR012479 [SAP30-binding protein]	nucleus protein	--
A0A7J6JVJ6	Small nuclease	TGRH88_049570	4408.533583	14838	0	0	Inf	0	Inf	Significant	up	--	--	oligoribonuclease	3.1.-.-	ko03008 Ribosome biogenesis in eukaryotes	Oligoribonuclease (3'->5' exoribonuclease)	A	RNA processing and modification ;	IPR013520 [Exonuclease, RNase T/DNA polymerase III]	mitochondrion protein	--
A0A7J6JVJ8	LEM3_CDC50 family protein	TGRH88_061480	76279.26663	66809.2	79596.83075	76524.28078	0.916522213	0.320714357	-0.125758248	Nonsignificant	None	1	Cellular Component:membrane (GO:0016020)	--	--	--	Cell cycle control protein	DKT	Cell cycle control, cell division, chromosome partitioning ; Transcription ; Signal transduction mechanisms ;	IPR005045 [CDC50/LEM3 family]	endoplasmic reticulum protein	--
A0A7J6JVK5	Sm protein B	TGRH88_057100	575225.2177	426034	688358.772	638345.0136	0.754696888	0.174522061	-0.40603077	Nonsignificant	None	--	--	small nuclear ribonucleoprotein B and B'	--	ko03040 Spliceosome	U1 snRNP component	K	Transcription ;	IPR001163 [LSM domain, eukaryotic/archaea-type]	nucleus protein	--
A0A7J6JVL0	Calreticulin family protein	TGRH88_049850	133210.1874	120992	147908.0551	139948.9154	0.883085051	0.147340116	-0.179375703	Nonsignificant	None	4	Molecular Function:calcium ion binding (GO:0005509),Cellular Component:endoplasmic reticulum (GO:0005783),Biological Process:protein folding (GO:0006457),Molecular Function:unfolded protein binding (GO:0051082)	calnexin	--	ko04141 Protein processing in endoplasmic reticulum ko04145 Phagosome	Calnexin	O	Posttranslational modification, protein turnover, chaperones ;	IPR001580 [Calreticulin/calnexin]	melanosome protein	--
A0A7J6JVL1	Transmembrane protein	TGRH88_065160	164124.6228	146857	158617.4502	159502.8918	0.97755969	0.71975289	-0.032743299	Nonsignificant	None	--	--	--	--	--	--	--	--	--	--	--
A0A7J6JVL3	Protein kinase domain_containing protein	TGRH88_060200	28745.70489	21590.2	32674.99006	35053.78841	0.74319818	0.147481815	-0.428181126	Nonsignificant	None	--	--	--	--	--	--	--	--	--	--	--
A0A7J6JVL5	Transmembrane protein	TGRH88_057200	24890.06569	25065.7	13731.39541	24292.54926	1.313797559	0.46121694	0.39374299	Nonsignificant	None	--	--	--	--	--	--	--	--	--	--	--
A0A7J6JVL6	START_2 domain protein	TGRH88_065370	18582.25746	11546.4	27347.75583	17378.91922	0.673617197	0.354135836	-0.569999126	Nonsignificant	None	--	--	--	--	--	--	--	--	--	--	--
A0A7J6JVL8	IgA_specific serine endopeptidase	TGRH88_049950	4021822.186	3566130	4644965.313	4064803.43	0.87120019	0.267733582	-0.198923826	Nonsignificant	None	--	--	--	--	--	--	--	--	--	--	--
A0A7J6JVM0	Signal peptidase complex subunit 3	TGRH88_057300	58427.9635	77898.1	48476.10852	64123.44506	1.210715844	0.442430693	0.275860303	Nonsignificant	None	4	Cellular Component:signal peptidase complex (GO:0005787),Biological Process:signal peptide processing (GO:0006465),Molecular Function:peptidase activity (GO:0008233),Cellular Component:integral component of membrane (GO:0016021)	signal peptidase complex subunit 3	3.4.-.-	ko03060 Protein export	Signal peptidase complex subunit	U	Intracellular trafficking, secretion, and vesicular transport ;	IPR007653 [Signal peptidase complex subunit 3]	endoplasmic reticulum protein	--
A0A7J6JVM1	Ribosomal protein RPL21	TGRH88_060300	996026.1291	1265510	766044.9596	667478.1159	1.577607063	0.102041409	0.657737916	Nonsignificant	None	4	Molecular Function:structural constituent of ribosome (GO:0003735),Cellular Component:intracellular (GO:0005622),Cellular Component:ribosome (GO:0005840),Biological Process:translation (GO:0006412)	large subunit ribosomal protein L21e	--	ko03010 Ribosome	60S ribosomal protein L21	J	Translation, ribosomal structure and biogenesis ;	IPR001147 [Ribosomal protein L21e]	cytoplasm protein	--
A0A7J6JVM5	Family A protein	TGRH88_065470	118780.3752	112198	114965.0387	120694.5219	0.980135813	0.64534721	-0.028946423	Nonsignificant	None	--	--	--	--	--	--	--	--	--	--	--
A0A7J6JVM6	Dynein light intermediate chain	TGRH88_061680	25594.87648	23617.8	27916.84223	29734.99267	0.853618563	0.088116173	-0.228336544	Nonsignificant	None	--	--	dynein light intermediate chain 1, cytosolic	--	ko04145 Phagosome	Dynein light intermediate chain	N	Cell motility ;	IPR022780 [Dynein family light intermediate chain]	--	--
A0A7J6JVM7	Palmitoyltransferase	TGRH88_064130	16888.72416	14426.8	0	0	Inf	0	Inf	Significant	up	--	--	palmitoyltransferase ZDHHC2/15/20	2.3.1.225	--	Predicted DHHC-type Zn-finger protein	R	General function prediction only ;	IPR001594 [Palmitoyltransferase, DHHC domain]	vacuole protein	--
A0A7J6JVM9	Archease family protein	TGRH88_057390	30318.57572	28206.9	50600.88774	41672.24695	0.634263439	0.066612487	-0.656845913	Nonsignificant	None	--	--	--	--	--	Uncharacterized conserved protein	S	Function unknown ;	IPR023572 [Archease domain]	--	--
A0A7J6JVN4	CDK5 regulatory subunit_associated protein 3	TGRH88_050150	224654.5975	204532	177200.5241	202054.2957	1.131657596	0.258819953	0.17843751	Nonsignificant	None	--	--	--	--	--	CDK5 activator-binding protein	T	Signal transduction mechanisms ;	IPR008491 [Protein of unknown function DUF773]	--	--
A0A7J6JVN6	Dullard family phosphatase domain_containing protein	TGRH88_050170	133342.6795	100178	138241.4885	175606.9296	0.744055621	0.249132122	-0.426517623	Nonsignificant	None	--	--	carboxy-terminal domain RNA polymerase II polypeptide A small phosphatase	3.1.3.16	--	TFIIF-interacting CTD phosphatase, including NLI-interacting factor (involved in RNA polymerase II regulation)	K	Transcription ;	IPR004274 [FCP1 homology domain]	cell membrane protein	--
A0A7J6JVP0	P_type phospholipid transporter	TGRH88_061780	56556.03902	39046.2	43681.94749	47496.14275	1.04852206	0.828032155	0.068357215	Nonsignificant	None	--	--	phospholipid-transporting ATPase	3.6.3.1	--	P-type ATPase	R	General function prediction only ;	IPR032630 [P-type ATPase, C-terminal] ; IPR032631[P-type ATPase, N-terminal]	cell membrane protein	--
A0A7J6JVP2	Zn_finger, RING domain containing protein	TGRH88_065360	33225.00346	27575.4	44609.74098	37732.90763	0.738382898	0.136571944	-0.437558957	Nonsignificant	None	--	--	nitric oxide synthase-interacting protein	--	--	Uncharacterized conserved protein	S	Function unknown ;	IPR031790 [Nitric oxide synthase-interacting protein, zinc-finger]	nucleus protein	--
A0A7J6JVP5	ARID_BRIGHT DNA binding domain_containing protein	TGRH88_060600	73694.48718	55603.9	69761.33889	75995.43725	0.887083198	0.480356597	-0.172858675	Nonsignificant	None	1	Molecular Function:DNA binding (GO:0003677)	--	--	--	DNA-binding proteins Bright/BRCAA1/RBP1 and related proteins containing BRIGHT domain	K	Transcription ;	IPR001606 [ARID DNA-binding domain]	--	--
A0A7J6JVP7	protein_serine_threonine phosphatase	TGRH88_050270	70055.09405	60924.2	60908.4376	50415.42129	1.17656085	0.293175419	0.234575937	Nonsignificant	None	1	Molecular Function:catalytic activity (GO:0003824)	integrin-linked kinase-associated serine/threonine phosphatase 2C	3.1.3.16	--	Serine/threonine protein phosphatase	T	Signal transduction mechanisms ;	IPR001932 [PPM-type phosphatase domain]	--	--
A0A7J6JVQ1	Transmembrane protein	TGRH88_064380	66973.94231	43417.1	64614.68888	37073.92915	1.085579138	0.832601377	0.118464901	Nonsignificant	None	--	--	--	--	--	--	--	--	--	--	--
A0A7J6JVQ7	MYND finger domain_containing protein	TGRH88_050370	187638.4265	177523	189451.4917	131577.7221	1.137471018	0.530907495	0.185829786	Nonsignificant	None	--	--	--	--	--	--	--	--	IPR002893 [Zinc finger, MYND-type]	extracell protein	--
A0A7J6JVQ9	WD domain, G_beta repeat_containing protein	TGRH88_065560	29774.76651	16723.3	29565.93621	47956.86978	0.599798549	0.302712525	-0.737450064	Nonsignificant	None	--	--	histone-binding protein RBBP4	--		Nucleosome remodeling factor, subunit CAF1/NURF55/MSI1	B	Chromatin structure and dynamics ;	IPR022052 [Histone-binding protein RBBP4, N-terminal]	cytoplasm protein	--
A0A7J6JVR1	Uncharacterized protein	TGRH88_050450	21652.05273	18458.8	31581.12128	18066.70124	0.807907592	0.563161144	-0.307737807	Nonsignificant	None	--	--	--	--	--	--	--	--	--	--	--
A0A7J6JVR2	Synaptobrevin protein	TGRH88_061980	34104.77485	42089.5	40098.63339	37084.17906	0.987192257	0.918373104	-0.018597016	Nonsignificant	None	2	Cellular Component:integral component of membrane (GO:0016021),Biological Process:vesicle-mediated transport (GO:0016192)	vesicle-associated membrane protein 7	--	ko04130 SNARE interactions in vesicular transport	Synaptobrevin/VAMP-like protein	U	Intracellular trafficking, secretion, and vesicular transport ;	IPR001388 [Synaptobrevin]	vacuole protein	--
A0A7J6JVR3	Cytochrome c1, heme protein	TGRH88_060800	532990.9862	486795	534303.8583	520146.6694	0.967125493	0.547578276	-0.048224991	Nonsignificant	None	2	Molecular Function:electron carrier activity (GO:0009055),Molecular Function:heme binding (GO:0020037)	ubiquinol-cytochrome c reductase cytochrome c1 subunit	--	ko00190 Oxidative phosphorylation ko01100 Metabolic pathways	Cytochrome c1	C	Energy production and conversion ;	IPR002326 [Cytochrome c1]	--	--
A0A7J6JVR4	Slc30a2 protein	TGRH88_064480	237837.5642	184322	257587.7023	253446.5724	0.826088552	0.239604665	-0.275631655	Nonsignificant	None	4	Biological Process:cation transport (GO:0006812),Molecular Function:cation transmembrane transporter activity (GO:0008324),Cellular Component:integral component of membrane (GO:0016021),Biological Process:transmembrane transport (GO:0055085)	solute carrier family 30 (zinc transporter), member 2	--	--	Zn2+ transporter	P	Inorganic ion transport and metabolism ;	IPR002524 [Cation efflux protein]	vacuole protein	--
A0A7J6JVR6	AP2 domain transcription factor AP2XI_3	TGRH88_050470	90273.1561	67089.3	104083.9979	87163.6887	0.822820181	0.35914679	-0.281350917	Nonsignificant	None	--	--	--	--	--	--	--	--	IPR001471 [AP2/ERF domain]	--	--
A0A7J6JVR8	Uncharacterized protein	TGRH88_065660	18303.5508	11235.4	14557.75602	18988.41478	0.880546128	0.678377926	-0.183529512	Nonsignificant	None	--	--	--	--	--	--	--	--	--	--	--
A0A7J6JVR9	Uncharacterized protein	TGRH88_065870	175329.6713	127255	268716.8196	313884.7203	0.519368128	0.051264788	-0.945170611	Nonsignificant	None	--	--	--	--	--	--	--	--	--	--	--
A0A7J6JVS2	Uncharacterized protein	TGRH88_050550	11419.57927	21282.1	32992.24309	30728.71508	0.513201311	0.09197098	-0.962403239	Nonsignificant	None	--	--	--	--	--	--	--	--	--	--	--
A0A7J6JVS3	Conserved oligomeric Golgi complex subunit 5 helical domain_containing protein	TGRH88_064580	44101.06927	46860.6	48099.65392	36104.33944	1.080253627	0.638099459	0.111370075	Nonsignificant	None	--	--	--	--	--	--	--	--	--	--	--
A0A7J6JVS4	DNA_directed RNA polymerase I RPA43	TGRH88_060900	37988.56863	37419.7	35327.27208	32109.72844	1.118203183	0.134852484	0.161182357	Nonsignificant	None	--	--	DNA-directed RNA polymerase I subunit RPA43	--	ko00230 Purine metabolism ko00240 Pyrimidine metabolism ko01100 Metabolic pathways ko03020 RNA polymerase	DNA-dependent RNA polymerase I	K	Transcription ;	--	--	--
A0A7J6JVS7	Heat shock protein	TGRH88_064630	1159139.316	976381	1071864.451	1006421.923	1.027539007	0.795908298	0.039193162	Nonsignificant	None	--	--	molecular chaperone DnaK	--	ko03018 RNA degradation	Molecular chaperones mortalin/PBP74/GRP75, HSP70 superfamily	O	Posttranslational modification, protein turnover, chaperones ;	IPR013126 [Heat shock protein 70 family]	mitochondrion protein	--
A0A7J6JVS8	Transmembrane protein	TGRH88_065760	34378.39475	26660.7	42041.01478	44462.4285	0.705626186	0.087811974	-0.503023994	Nonsignificant	None	--	--	--	--	--	--	--	--	--	--	--
A0A7J6JVT2	Flippase 2	TGRH88_060140	2395871.701	2079750	2610931.605	2723310.609	0.839036085	0.124746151	-0.253195237	Nonsignificant	None	2	Molecular Function:nucleotide binding (GO:0000166),Molecular Function:metal ion binding (GO:0046872)	--	--	--	P-type ATPase	R	General function prediction only ;	IPR008250 [P-type ATPase, A domain] ; IPR032630[P-type ATPase, C-terminal] ; IPR032631[P-type ATPase, N-terminal]	cell membrane protein	--
A0A7J6JVT3	WW domain_containing protein	TGRH88_064680	111843.3476	112309	110346.5392	101485.1502	1.058162489	0.299420394	0.081561181	Nonsignificant	None	--	--	--	--	--	--	--	--	--	--	--
A0A7J6JVT4	rRNA_processing protein EBP2	TGRH88_061000	45924.61047	42774.7	72463.75441	81268.69225	0.576971956	0.020056899	-0.793426897	Significant	down	--	--	rRNA-processing protein EBP2	--	--	Nucleolar protein-like/EBNA1-binding protein	A	RNA processing and modification ;	IPR008610 [Eukaryotic rRNA processing]	--	--
A0A7J6JVT5	Putative cytochrome c	TGRH88_057890	603124.2742	867739	514966.8388	397194.4423	1.612503517	0.193524746	0.689302307	Nonsignificant	None	2	Molecular Function:electron carrier activity (GO:0009055),Molecular Function:heme binding (GO:0020037)	cytochrome c	--	ko01100 Metabolic pathways ko05145 Toxoplasmosis	Cytochrome c	C	Energy production and conversion ;	IPR009056 [Cytochrome c-like domain]	--	--
A0A7J6JVT7	Transporter	TGRH88_062280	93089.79677	65356.1	98818.42662	125969.0744	0.704869693	0.22951467	-0.50457152	Nonsignificant	None	--	--	--	--	--	--	--	--	--	vacuole protein	--
A0A7J6JVT8	Histone H2B	TGRH88_064730	6815714.433	12242800	5082927.366	10281413.55	1.240438137	0.671680187	0.310849788	Nonsignificant	None	1	Molecular Function:DNA binding (GO:0003677)	histone H2B	--		Histone H2B	B	Chromatin structure and dynamics ;	IPR007125 [Histone H2A/H2B/H3]	extracell protein	--
A0A7J6JVT9	Ubiquitin carboxyl_terminal hydrolase	TGRH88_065860	10169.7763	8039.93	10330.46618	8867.029591	0.948545921	0.739073379	-0.076210477	Nonsignificant	None	2	Biological Process:protein deubiquitination (GO:0016579),Molecular Function:thiol-dependent ubiquitinyl hydrolase activity (GO:0036459)	--	--	--	Ubiquitin C-terminal hydrolase	O	Posttranslational modification, protein turnover, chaperones ;	IPR001394 [Peptidase C19, ubiquitin carboxyl-terminal hydrolase]	cytoplasm protein	--
A0A7J6JVU3	Ribosomal_ubiquitin protein RPS27A	TGRH88_060240	369453.1142	269609	379163.3667	299790.4435	0.941245346	0.784066672	-0.087357268	Nonsignificant	None	4	Molecular Function:structural constituent of ribosome (GO:0003735),Molecular Function:protein binding (GO:0005515),Cellular Component:ribosome (GO:0005840),Biological Process:translation (GO:0006412)	small subunit ribosomal protein S27Ae	--	ko03010 Ribosome	Ubiquitin/40S ribosomal protein S27a fusion	J	Translation, ribosomal structure and biogenesis ;	IPR000626 [Ubiquitin domain] ; IPR002906[Ribosomal protein S27a]	extracell protein	--
A0A7J6JVU7	Nucleoporin Nup54 alpha_helical domain_containing protein	TGRH88_062380	91656.27927	78473.1	86528.59585	102283.7351	0.901050151	0.459110974	-0.150320689	Nonsignificant	None	--	--	--	--	--	--	--	--	IPR025712 [Nucleoporin Nup54, alpha-helical domain]	--	--
A0A7J6JVV2	dihydrolipoyllysine_residue succinyltransferase	TGRH88_058090	1517531.704	1269850	1300556.088	1385424.719	1.037751907	0.735867055	0.053461583	Nonsignificant	None	1	Biological Process:metabolic process (GO:0008152)	2-oxoglutarate dehydrogenase E2 component (dihydrolipoamide succinyltransferase)	2.3.1.61	ko00020 Citrate cycle (TCA cycle) ko00310 Lysine degradation ko01100 Metabolic pathways ko01110 Biosynthesis of secondary metabolites ko01130 Biosynthesis of antibiotics ko01200 Carbon metabolism	Dihydrolipoamide succinyltransferase (2-oxoglutarate dehydrogenase, E2 subunit)	C	Energy production and conversion ;	IPR000089 [Biotin/lipoyl attachment] ; IPR001078[2-oxoacid dehydrogenase acyltransferase, catalytic domain]	mitochondrion protein	--
A0A7J6JVV5	Putative phosphate carrier	TGRH88_064880	661070.6525	792801	539587.9544	679358.9308	1.192727649	0.345832359	0.254264651	Nonsignificant	None	--	--	solute carrier family 25 (mitochondrial phosphate transporter), member 3	--	--	Mitochondrial phosphate carrier protein	C	Energy production and conversion ;	IPR018108 [Mitochondrial substrate/solute carrier]	mitochondrion protein	--
A0A7J6JVV6	tRNA (guanine(9)_N(1))_methyltransferase	TGRH88_050870	10980.32055	11382.5	18630.09838	14318.3476	0.678721557	0.134420761	-0.55910826	Nonsignificant	None	--	--	tRNA (guanine9-N1)-methyltransferase	2.1.1.221	--	Uncharacterized conserved protein	S	Function unknown ;	IPR016009 [tRNA methyltransferase TRMD/TRM10-type domain]	nucleus protein	--
A0A7J6JVV9	Rhoptry neck protein RON5	TGRH88_050950	1311530.105	1048480	1341349.466	1333033.4	0.882450353	0.443417686	-0.18041298	Nonsignificant	None	--	--	--	--	--	--	--	--	--	--	--
A0A7J6JVW1	Diphthamide biosynthesis protein 2	TGRH88_058190	36296.80978	33434.8	61293.57165	39096.9243	0.694603698	0.304236326	-0.525738002	Nonsignificant	None	--	--	--	--	--	Diphthamide biosynthesis protein	J	Translation, ribosomal structure and biogenesis ;	IPR016435 [Diphthamide synthesis DPH1/DPH2]	cytoplasm protein	--
A0A7J6JVW3	HIT_type domain_containing protein	TGRH88_066060	11130.19043	10374	9124.399418	13118.71875	0.96677949	0.872520647	-0.048741228	Nonsignificant	None	--	--	zinc finger HIT domain-containing protein 1	--	--	--	--	--	--	--	--
A0A7J6JVW5	Protein CASP	TGRH88_064980	26859.34823	19482.6	16985.02026	16143.74003	1.398843416	0.217093925	0.484234479	Nonsignificant	None	2	Biological Process:intra-Golgi vesicle-mediated transport (GO:0006891),Cellular Component:integral component of Golgi membrane (GO:0030173)	--	--	--	Transcription factor/CCAAT displacement protein CDP1	K	Transcription ;	IPR012955 [CASP, C-terminal]	Golgi apparatus protein	--
A0A7J6JVW6	Peptidase C19 ubiquitin carboxyl_terminal hydrolase domain_containing protein	TGRH88_062580	4503.017031	3190.69	0	0	Inf	0	Inf	Significant	up	2	Biological Process:protein deubiquitination (GO:0016579),Molecular Function:thiol-dependent ubiquitinyl hydrolase activity (GO:0036459)	--	--	--	Ubiquitin carboxyl-terminal hydrolase	O	Posttranslational modification, protein turnover, chaperones ;	IPR001394 [Peptidase C19, ubiquitin carboxyl-terminal hydrolase]	--	--
A0A7J6JVW9	FUN14 family protein	TGRH88_051050	73734.5897	57661.3	79476.09582	77473.7599	0.837183883	0.255377189	-0.256383556	Nonsignificant	None	--	--	--	--	--	Predicted membrane protein	S	Function unknown ;	IPR007014 [FUN14]	--	--
A0A7J6JVX2	Palmitoyltransferase	TGRH88_065030	100596.6588	102711	98394.68849	84874.84458	1.109336917	0.280691617	0.149697593	Nonsignificant	None	--	--	palmitoyltransferase ZDHHC2/15/20	2.3.1.225	--	Predicted DHHC-type Zn-finger protein	R	General function prediction only ;	IPR001594 [Palmitoyltransferase, DHHC domain]	vacuole protein	--
A0A7J6JVX8	Nuclear factor NF7	TGRH88_062680	1310075.058	1144180	1154275.105	1153458.847	1.063491334	0.539426462	0.088808277	Nonsignificant	None	--	--	replication factor A1	--	ko03030 DNA replication ko03420 Nucleotide excision repair ko03430 Mismatch repair ko03440 Homologous recombination	--	--	--	--	--	--
A0A7J6JVY0	Nuclear movement protein domain containing protein	TGRH88_058390	37210.17738	33362.3	63214.70784	70271.44565	0.528687624	0.015932741	-0.919512539	Significant	down	--	--	--	--	--	Nuclear distribution protein NUDC	T	Signal transduction mechanisms ;	IPR007052 [CS domain]	cytoskeleton protein	--
A0A7J6JVY8	Transmembrane protein	TGRH88_065180	24725.87009	16962.8	19095.80874	19748.98415	1.073211285	0.750066846	0.10193413	Nonsignificant	None	--	--	--	--	--	--	--	--	--	--	--
A0A7J6JVY9	Transmembrane protein	TGRH88_061600	1471963.876	1204760	1734295.009	1586024.565	0.806164532	0.169798898	-0.310853783	Nonsignificant	None	--	--	--	--	--	--	--	--	--	--	--
A0A7J6JVZ1	WD domain, G_beta repeat_containing protein	TGRH88_051250	65850.24346	56563.3	60466.30424	69042.49426	0.945214108	0.63110502	-0.081286932	Nonsignificant	None	1	Molecular Function:protein binding (GO:0005515)	ribosome assembly protein RRB1	--	--	Ribosome Assembly protein	R	General function prediction only ;	IPR001680 [WD40 repeat] ; IPR022052[Histone-binding protein RBBP4, N-terminal]	cytoplasm protein	--
A0A7J6JVZ2	MIZ_SP_RING zinc finger domain_containing protein	TGRH88_065230	15759.70196	5441.43	8894.148072	11028.30772	1.064182658	0.914503336	0.089745798	Nonsignificant	None	1	Molecular Function:zinc ion binding (GO:0008270)	--	--	--	Zn-finger transcription factor	K	Transcription ;	IPR004181 [Zinc finger, MIZ-type]	cytoplasm protein	--
A0A7J6JVZ3	Uncharacterized protein	TGRH88_051270	213056.8045	179986	272358.2989	233020.7049	0.777718903	0.160399001	-0.36267929	Nonsignificant	None	--	--	--	--	--	--	--	--	--	--	--
A0A7J6JVZ9	Proteasome subunit beta	TGRH88_058580	367750.827	470734	339481.4761	372682.8823	1.177375443	0.363385236	0.235574442	Nonsignificant	None	3	Molecular Function:threonine-type endopeptidase activity (GO:0004298),Cellular Component:proteasome core complex (GO:0005839),Biological Process:proteolysis involved in cellular protein catabolic process (GO:0051603)	20S proteasome subunit beta 5	3.4.25.1	ko03050 Proteasome	20S proteasome, regulatory subunit beta type PSMB5/PSMB8/PRE2	O	Posttranslational modification, protein turnover, chaperones ;	IPR001353 [Proteasome, subunit alpha/beta]	nucleus protein	--
A0A7J6JW04	Histone lysine demethylase JMJC1_KDM5D_JARID1D	TGRH88_048300	8803.711485	5810.36	10789.99729	12177.02436	0.636306775	0.126958316	-0.652205612	Nonsignificant	None	--	--	--	--	--	DNA-binding protein jumonji/RBP2/SMCY, contains JmjC domain	R	General function prediction only ;	IPR003347 [JmjC domain]	nucleus protein	--
A0A7J6JW07	Ribosomal protein RPL35A	TGRH88_062980	1373647.62	1175030	1441383.273	1240414.423	0.950361626	0.683938311	-0.073451511	Nonsignificant	None	4	Molecular Function:structural constituent of ribosome (GO:0003735),Cellular Component:intracellular (GO:0005622),Cellular Component:ribosome (GO:0005840),Biological Process:translation (GO:0006412)	large subunit ribosomal protein L35Ae	--	ko03010 Ribosome	60S ribosomal protein L35A/L37	J	Translation, ribosomal structure and biogenesis ;	IPR001780 [Ribosomal protein L35A]	cytoplasm protein	--
A0A7J6JW08	Alba 2	TGRH88_058680	1346344.778	1196110	1579114.359	1527716.842	0.81834339	0.070845425	-0.289221746	Nonsignificant	None	--	--	--	--	--	--	--	--	--	--	--
A0A7J6JW11	DNA topoisomerase 2	TGRH88_051470	39685.17764	33016.5	45306.55767	42095.34772	0.831808841	0.185408485	-0.265676076	Nonsignificant	None	4	Molecular Function:DNA binding (GO:0003677),Molecular Function:DNA topoisomerase type II (ATP-hydrolyzing) activity (GO:0003918),Molecular Function:ATP binding (GO:0005524),Biological Process:DNA topological change (GO:0006265)	DNA topoisomerase II	5.99.1.3		DNA topoisomerase type II	B	Chromatin structure and dynamics ;	IPR002205 [DNA topoisomerase, type IIA, subunit A/C-terminal] ; IPR003594[Histidine kinase-like ATPase, C-terminal domain] ; IPR006171[TOPRIM domain] ; IPR013506[DNA topoisomerase, type IIA, subunit B, domain 2] ; IPR031660[C-terminal associated domain of TOPRIM]	nucleus protein	--
A0A7J6JW15	Proteasome non_ATPase 26S subunit	TGRH88_048400	33890.8947	20640.3	33490.59852	41165.58994	0.730431004	0.319255264	-0.453180091	Nonsignificant	None	1	Biological Process:proteasome assembly (GO:0043248)	26S proteasome non-ATPase regulatory subunit 5	--	--	26S proteasome regulatory complex, subunit PSMD5	O	Posttranslational modification, protein turnover, chaperones ;	IPR019538 [26S proteasome non-ATPase regulatory subunit 5]	--	--
A0A7J6JW16	Calcium_dependent protein kinase CDPK6	TGRH88_058780	60194.13088	41146.7	63160.42894	54541.33495	0.860996705	0.515827279	-0.215920378	Nonsignificant	None	4	Molecular Function:protein kinase activity (GO:0004672),Molecular Function:calcium ion binding (GO:0005509),Molecular Function:ATP binding (GO:0005524),Biological Process:protein phosphorylation (GO:0006468)	--	--	--	Ca2+/calmodulin-dependent protein kinase, EF-Hand protein superfamily	T	Signal transduction mechanisms ;	IPR000719 [Protein kinase domain] ; IPR002048[EF-hand domain]	Golgi apparatus protein	--
A0A7J6JW18	Transmembrane protein	TGRH88_063090	49288.25435	30402.3	32488.44683	42192.39751	1.067081593	0.835440811	0.093670494	Nonsignificant	None	--	--	--	--	--	--	--	--	--	--	--
A0A7J6JW20	Family A protein	TGRH88_065480	34871.45474	22711.9	32044.24076	31902.00556	0.900496246	0.693084239	-0.151207833	Nonsignificant	None	--	--	--	--	--	--	--	--	--	--	--
A0A7J6JW25	RSC6_BAF60A_like with A SWIB domain, related protein	TGRH88_062000	121598.1988	87730.4	121897.7106	118095.4558	0.87222733	0.463203959	-0.197223899	Nonsignificant	None	--	--	--	--	--	--	--	--	--	--	--
A0A7J6JW31	60 kDa inner membrane protein	TGRH88_051670	17246.80779	13061.6	8344.104629	15611.65287	1.26518261	0.527840711	0.339345631	Nonsignificant	None	--	--	--	--	--	Inner membrane protein translocase involved in respiratory chain assembly	OU	Posttranslational modification, protein turnover, chaperones ; Intracellular trafficking, secretion, and vesicular transport ;	--	--	--
A0A7J6JW33	Transmembrane protein	TGRH88_065630	16158.7162	8536.42	16777.62046	19744.3133	0.676172745	0.285092227	-0.56453623	Nonsignificant	None	--	--	--	--	--	--	--	--	--	--	--
A0A7J6JW37	Splicing factor U2AF protein	TGRH88_048590	96974.89181	103164	77978.8273	63189.01644	1.417737117	0.066613657	0.503590047	Nonsignificant	None	1	Molecular Function:nucleic acid binding (GO:0003676)	splicing factor U2AF 65 kDa subunit	--	ko03040 Spliceosome	Splicing factor U2AF, large subunit (RRM superfamily)	A	RNA processing and modification ;	IPR000504 [RNA recognition motif domain]	nucleus protein	--
A0A7J6JW38	Uncharacterized protein	TGRH88_063290	7608.384074	8543.83	11353.92784	13317.74867	0.654686521	0.059438186	-0.611123818	Nonsignificant	None	--	--	--	--	--	--	--	--	--	--	--
A0A7J6JW40	Uncharacterized protein	TGRH88_048390	23806.58766	12174.9	19330.80139	26325.79432	0.788089587	0.549902405	-0.343568456	Nonsignificant	None	--	--	--	--	--	--	--	--	--	--	--
A0A7J6JW42	Uncharacterized protein	TGRH88_051750	92321.22413	84438.2	101830.8407	94385.7243	0.900838439	0.214597147	-0.150659706	Nonsignificant	None	--	--	--	--	--	--	--	--	--	--	--
A0A7J6JW46	RbAp46	TGRH88_061340	41541.72357	25710.7	66425.84229	58161.37007	0.539801977	0.084851553	-0.889497834	Nonsignificant	None	1	Molecular Function:protein binding (GO:0005515)	histone-binding protein RBBP4	--		Nucleosome remodeling factor, subunit CAF1/NURF55/MSI1	B	Chromatin structure and dynamics ;	IPR001680 [WD40 repeat] ; IPR022052[Histone-binding protein RBBP4, N-terminal]	cytoplasm protein	--
A0A7J6JW48	NAD(P)H_hydrate epimerase	TGRH88_063390	48732.3789	43395.8	46320.10922	61366.21892	0.855523449	0.432571549	-0.225120696	Nonsignificant	None	--	--	NAD(P)H-hydrate epimerase	5.1.99.6	--	Uncharacterized conserved protein	S	Function unknown ;	IPR004443 [YjeF N-terminal domain]	extracell protein	--
A0A7J6JW49	Ubiquitin thioesterase OTU	TGRH88_065780	125943.2308	113979	186333.3698	153046.7451	0.706942512	0.10663126	-0.500335195	Nonsignificant	None	--	--	ubiquitin thioesterase OTU1	3.1.2.-	ko04141 Protein processing in endoplasmic reticulum	OTU-like cysteine protease	TO	Signal transduction mechanisms ; Posttranslational modification, protein turnover, chaperones ;	IPR003323 [OTU domain]	nucleus protein	--
A0A7J6JW50	Lon protease homolog	TGRH88_048480	57279.89556	43580.6	70748.2044	68029.18024	0.726779048	0.113117233	-0.460411265	Nonsignificant	None	4	Molecular Function:ATP-dependent peptidase activity (GO:0004176),Molecular Function:serine-type endopeptidase activity (GO:0004252),Molecular Function:ATP binding (GO:0005524),Biological Process:proteolysis (GO:0006508)	ATP-dependent Lon protease	3.4.21.53	--	Mitochondrial ATP-dependent protease PIM1/LON	O	Posttranslational modification, protein turnover, chaperones ;	IPR003111 [ATP-dependent protease La (LON), substrate-binding domain] ; IPR003959[ATPase, AAA-type, core] ; IPR008269[Peptidase S16, Lon C-terminal]	peroxisome protein	--
A0A7J6JW52	DUF803 domain_containing protein	TGRH88_051870	59655.52672	39035.1	48093.95399	56738.70833	0.94141105	0.809322702	-0.087103308	Nonsignificant	None	3	Molecular Function:magnesium ion transmembrane transporter activity (GO:0015095),Biological Process:magnesium ion transport (GO:0015693),Cellular Component:integral component of membrane (GO:0016021)				Uncharacterized conserved protein	S	Function unknown ;	IPR008521 [Magnesium transporter NIPA]	--	--
A0A7J6JW61	DNA polymerase delta subunit 3	TGRH88_051970	62441.76518	50328.2	84068.94562	85219.70869	0.666140124	0.043358918	-0.586102412	Significant	down	--	--	--	--	--	--	--	--	--	--	--
A0A7J6JW62	Uncharacterized protein	TGRH88_062400	22043.49599	7445.63	26594.71708	31164.14169	0.510555898	0.205835087	-0.969859173	Nonsignificant	None	--	--	--	--	--	--	--	--	--	--	--
A0A7J6JW63	Ribosomal RNA large subunit methyltransferase K_L_like methyltransferase domain_containing protein	TGRH88_065880	19358.75596	18022.1	6719.533312	13232.24624	1.873559993	0.119897226	0.905782175	Nonsignificant	None	--	--	tRNA (guanine10-N2)-methyltransferase	2.1.1.214	--	Putative RNA methylase	L	Replication, recombination and repair ;	IPR000241 [Putative RNA methylase domain]	nucleus protein	--
A0A7J6JW64	Transcription elongation factor SPT6	TGRH88_048580	311756.3416	267283	363746.3459	369639.0479	0.789543051	0.075090504	-0.340910161	Nonsignificant	None	--	--	transcription elongation factor SPT6	--	--	Transcription elongation factor SPT6	A	RNA processing and modification ;	IPR000980 [SH2 domain] ; IPR027999[Death-like domain of Spt6] ; IPR028083[Spt6 acidic, N-terminal domain] ; IPR032706[Transcription elongation factor Spt6, helix-hairpin-helix motif]	nucleus protein	--
A0A7J6JW67	C3H1_type domain_containing protein	TGRH88_061540	414823.3871	351942	490703.2644	420507.152	0.84148005	0.265055841	-0.248999026	Nonsignificant	None	--	--	--	--	--	--	--	--	--	--	--
A0A7J6JW68	Uncharacterized protein	TGRH88_048890	38651.26586	15834.5	48962.15728	40975.38273	0.605817836	0.280174818	-0.723044042	Nonsignificant	None	--	--	--	--	--	--	--	--	--	--	--
A0A7J6JW69	Uncharacterized protein	TGRH88_059380	394099.0158	314680	469886.8535	478720.1608	0.747178763	0.095396188	-0.420474644	Nonsignificant	None	--	--	--	--	--	--	--	--	--	--	--
A0A7J6JW72	Actin_related protein ARP1	TGRH88_062500	122347.0159	106082	115774.4291	104419.7387	1.037398121	0.71833661	0.052969662	Nonsignificant	None	--	--	centractin	--	--	Actin and related proteins	Z	Cytoskeleton ;	IPR004000 [Actin family]	centrosome protein	--
A0A7J6JW73	Putative adenylosuccinate lyase	TGRH88_065980	103547.9209	87572	97261.30882	97404.38805	0.981785307	0.860960127	-0.026520519	Nonsignificant	None	--	--	--	--	--	--	--	--	IPR018553 [Protein of unknown function DUF2009]	--	--
A0A7J6JW77	DNA_directed RNA polymerases I, II, and III subunit RPABC5	TGRH88_059480	16652.36767	14531.3	0	0	Inf	0	Inf	Significant	up	2	Molecular Function:DNA binding (GO:0003677),Molecular Function:DNA-directed 5'-3' RNA polymerase activity (GO:0003899)	DNA-directed RNA polymerases I, II, and III subunit RPABC5	--	ko00230 Purine metabolism ko00240 Pyrimidine metabolism ko01100 Metabolic pathways ko03020 RNA polymerase	DNA-directed RNA polymerase, subunit RPB10	K	Transcription ;	IPR000268 [DNA-directed RNA polymerase, subunit N/Rpb10]	nucleus protein	--
A0A7J6JW80	Uncharacterized protein	TGRH88_052170	20460.09677	12306.6	11573.7509	20632.16322	1.017412412	0.96748106	0.0249046	Nonsignificant	None	--	--	--	--	--	--	--	--	--	--	--
A0A7J6JW82	5_deoxynucleotidase	TGRH88_048990	43027.52814	28249.9	35871.3565	47580.21797	0.854117236	0.584662481	-0.227493987	Nonsignificant	None	--	--	putative hydrolases of HD superfamily	--	--	Predicted hydrolases of HD superfamily	R	General function prediction only ;	IPR006674 [HD domain]	nucleus protein	--
A0A7J6JW83	GPI transamidase subunit PIG_U protein	TGRH88_066080	108837.4325	83718.5	98261.38781	98168.97953	0.980275785	0.902573385	-0.02874041	Nonsignificant	None	2	Biological Process:GPI anchor biosynthetic process (GO:0006506),Cellular Component:integral component of membrane (GO:0016021)	phosphatidylinositol glycan, class U	--	ko00563 Glycosylphosphatidylinositol (GPI)-anchor biosynthesis ko01100 Metabolic pathways	Major facilitator superfamily permease - Cdc91p	R	General function prediction only ;	IPR009600 [GPI transamidase subunit PIG-U]	--	--
A0A7J6JW84	Transmembrane protein	TGRH88_063790	14018.37686	11160.2	24669.56503	13612.79042	0.657707097	0.369946486	-0.604482858	Nonsignificant	None	--	--	--	--	--	--	--	--	--	--	--
A0A7J6JW87	Cytoplasmic dynein intermediate chain	TGRH88_066130	178738.9776	138140	171789.475	195438.5618	0.862894294	0.396058918	-0.212744257	Nonsignificant	None	--	--	dynein intermediate chain, cytosolic	--	ko04145 Phagosome	Cytoplasmic dynein intermediate chain	Z	Cytoskeleton ;	--	nucleus protein	--
A0A7J6JW88	DNA_directed RNA polymerase, alpha subunit	TGRH88_052250	0	0	5097.436284	1792.216452	#NAME?	0	#NAME?	Significant	down	2	Molecular Function:DNA-directed 5'-3' RNA polymerase activity (GO:0003899),Molecular Function:protein dimerization activity (GO:0046983)	--	--	--	--	--	--	IPR011262 [DNA-directed RNA polymerase, insert domain]	cyanelle protein	--
A0A7J6JW89	isocitrate dehydrogenase (NADP(+))	TGRH88_052270	482231.1228	524581	332208.881	351613.476	1.47232993	0.020174053	0.558100997	Nonsignificant	None	1	Biological Process:oxidation-reduction process (GO:0055114)	isocitrate dehydrogenase	1.1.1.42	ko00020 Citrate cycle (TCA cycle) ko00480 Glutathione metabolism ko01100 Metabolic pathways ko01110 Biosynthesis of secondary metabolites ko01130 Biosynthesis of antibiotics ko01200 Carbon metabolism ko01210 2-Oxocarboxylic acid metabolism ko01230 Biosynthesis of amino acids ko04146 Peroxisome	NADP-dependent isocitrate dehydrogenase	C	Energy production and conversion ;	IPR024084 [Isopropylmalate dehydrogenase-like domain]	peroxisome protein	--
A0A7J6JW90	Phosphoinositide phospholipase C	TGRH88_062700	47592.47342	45415.5	59623.23247	45689.30396	0.88316146	0.474944621	-0.179250879	Nonsignificant	None	8	Molecular Function:phosphatidylinositol phospholipase C activity (GO:0004435),Molecular Function:protein binding (GO:0005515),Molecular Function:phospholipid binding (GO:0005543),Cellular Component:cell cortex (GO:0005938),Biological Process:lipid metabolic process (GO:0006629),Biological Process:signal transduction (GO:0007165),Biological Process:cortical protein anchoring (GO:0032065),Biologica…	phosphatidylinositol phospholipase C, eta	3.1.4.11	ko00562 Inositol phosphate metabolism ko01100 Metabolic pathways	Phosphoinositide-specific phospholipase C	T	Signal transduction mechanisms ;	IPR000008 [C2 domain] ; IPR000909[Phosphatidylinositol-specific phospholipase C, X domain] ; IPR001711[Phospholipase C, phosphatidylinositol-specific, Y domain] ; IPR024774[Pleckstrin homology domain, Mcp5-type]	cytoplasm protein	--
A0A7J6JW98	Carrier superfamily protein	TGRH88_066230	9758.281774	9827.05	12761.04675	19410.86682	0.608771117	0.309402861	-0.716028182	Nonsignificant	None	--	--	solute carrier family 25 (mitochondrial iron transporter), member 28/37	--	--	Mitochondrial carrier protein MRS3/4	C	Energy production and conversion ;	IPR018108 [Mitochondrial substrate/solute carrier]	mitochondrion protein	--
A0A7J6JW99	Mob1_phocein family protein	TGRH88_052350	516741.7731	402309	558259.1182	602439.1851	0.791808492	0.187651068	-0.336776555	Nonsignificant	None	--	--	--	--	--	Cell cycle-associated protein Mob1-1	D	Cell cycle control, cell division, chromosome partitioning ;	IPR005301 [MOB kinase activator family]	spindle pole body protein	--
A0A7J6JWA2	Transmembrane protein	TGRH88_049190	18132.13911	26907.2	16037.40656	10606.45251	1.690421008	0.216601692	0.757382602	Nonsignificant	None	--	--	--	--	--	--	--	--	--	--	--
A0A7J6JWA3	Sec20 protein	TGRH88_059790	17579.81256	14218.9	13323.85027	12746.2188	1.21974025	0.234997694	0.286573951	Nonsignificant	None	--	--	--	--	--	--	--	--	IPR005606 [Sec20]	--	--
A0A7J6JWA6	SPRY domain_containing protein	TGRH88_066280	11482.97438	10062.8	12821.60853	11025.57009	0.903493647	0.420684447	-0.146413638	Nonsignificant	None	--	--	--	--	--	--	--	--	--	--	--
A0A7J6JWA9	DNA_directed RNA polymerase II largest subunit	TGRH88_061940	18431.54766	17203.5	20121.79651	21174.37055	0.862914169	0.072823063	-0.212711029	Nonsignificant	None	--	--	--	--	--	--	--	--	--	--	--
A0A7J6JWB0	Cytochrome b5 family heme_steroid binding domain_containing protein	TGRH88_066330	25606.35125	20574.3	35474.69305	28753.3366	0.719010866	0.164602321	-0.475914521	Nonsignificant	None	--	--	membrane-associated progesterone receptor component	--	--	Putative steroid membrane receptor Hpr6.6/25-Dx	R	General function prediction only ;	IPR001199 [Cytochrome b5-like heme/steroid binding domain]	endoplasmic reticulum protein	--
A0A7J6JWB1	DnaJ domain_containing protein	TGRH88_052450	54181.82741	28863.2	72300.91771	69033.28231	0.587579138	0.149859838	-0.767144921	Nonsignificant	None	--	--	--	--	--	Molecular chaperone (DnaJ superfamily)	O	Posttranslational modification, protein turnover, chaperones ;	IPR001623 [DnaJ domain] ; IPR026894[DNAJ-containing protein, X-domain]	cell membrane protein	--
A0A7J6JWB3	Uncharacterized protein	TGRH88_064090	363234.265	293199	349848.8752	334935.9621	0.958597839	0.730394055	-0.061002408	Nonsignificant	None	--	--	--	--	--	--	--	--	--	--	--
A0A7J6JWB4	RNA recognition motif_containing protein	TGRH88_049290	284427.4744	220839	297526.0898	291155.8663	0.858301277	0.32176461	-0.220443951	Nonsignificant	None	1	Molecular Function:nucleic acid binding (GO:0003676)	U1 small nuclear ribonucleoprotein A	--	ko03040 Spliceosome	Spliceosomal protein snRNP-U1A/U2B	A	RNA processing and modification ;	IPR000504 [RNA recognition motif domain]	nucleus protein	--
A0A7J6JWB8	DnaJ domain_containing protein	TGRH88_052550	85515.50576	85927.3	86514.34602	92528.28468	0.957552987	0.334554484	-0.062575773	Nonsignificant	None	--	--	DnaJ homolog subfamily B member 6	--	--	Molecular chaperone (DnaJ superfamily)	O	Posttranslational modification, protein turnover, chaperones ;	IPR001623 [DnaJ domain]	nucleus protein	--
A0A7J6JWC0	Uncharacterized protein	TGRH88_066430	56913.29458	45731.4	49617.13129	52608.64281	1.004097993	0.974417198	0.005900073	Nonsignificant	None	--	--	--	--	--	--	--	--	--	--	--
A0A7J6JWC1	Thioredoxin domain_containing protein	TGRH88_063000	585533.5784	667595	511610.3561	576386.246	1.151776188	0.254986432	0.2038604	Nonsignificant	None	1	Biological Process:cell redox homeostasis (GO:0045454)	protein disulfide-isomerase A6	5.3.4.1	ko04141 Protein processing in endoplasmic reticulum	Thioredoxin/protein disulfide isomerase	O	Posttranslational modification, protein turnover, chaperones ;	IPR013766 [Thioredoxin domain]	melanosome protein	--
A0A7J6JWC5	Uncharacterized protein	TGRH88_052650	117615.0359	65912.9	88632.25941	104475.6591	0.950390524	0.87570015	-0.073407643	Nonsignificant	None	--	--	--	--	--	--	--	--	--	--	--
A0A7J6JWC7	Zinc finger (CCCH type) motif_containing protein	TGRH88_062140	11646.6968	6399.69	6262.489442	10021.06581	1.108258395	0.810375339	0.14829429	Nonsignificant	None	--	--	--	--	--	--	--	--	--	nucleus protein	--
A0A7J6JWC9	Transmembrane protein	TGRH88_049180	140687.7118	156597	143212.0884	87021.22791	1.291232375	0.369705408	0.368748657	Nonsignificant	None	--	--	--	--	--	--	--	--	--	--	--
A0A7J6JWD1	RED family protein	TGRH88_063110	30275.39748	21267.5	37252.81276	57613.06469	0.543323889	0.191071347	-0.880115614	Nonsignificant	None	1	Cellular Component:nucleus (GO:0005634)	IK cytokine	--	--	IK cytokine down-regulator of HLA class II	T	Signal transduction mechanisms ;	IPR012492 [Protein RED, C-terminal] ; IPR012916[RED-like, N-terminal]	--	--
A0A7J6JWD4	Transmembrane protein	TGRH88_052770	872319.8859	739335	784897.4849	732258.8527	1.062286625	0.576718578	0.087173085	Nonsignificant	None	--	--	--	--	--	--	--	--	--	--	--
A0A7J6JWD6	Putative prefoldin subunit 6	TGRH88_062240	100094.4899	136412	107619.6399	137738.0485	0.963925327	0.86849907	-0.053006707	Nonsignificant	None	3	Biological Process:protein folding (GO:0006457),Cellular Component:prefoldin complex (GO:0016272),Molecular Function:unfolded protein binding (GO:0051082)	prefoldin beta subunit	--	--	Prefoldin subunit 6, KE2 family	O	Posttranslational modification, protein turnover, chaperones ;	IPR002777 [Prefoldin beta-like]	nucleus protein	--
A0A7J6JWD8	Origin recognition complex subunit 2 protein	TGRH88_060190	19654.9705	15880	25196.16102	31209.94193	0.629984499	0.098870894	-0.666611764	Nonsignificant	None	3	Cellular Component:origin recognition complex (GO:0000808),Cellular Component:nucleus (GO:0005634),Biological Process:DNA replication (GO:0006260)	origin recognition complex subunit 2	--		Origin recognition complex, subunit 2	L	Replication, recombination and repair ;	IPR007220 [Origin recognition complex, subunit 2]	nucleus protein	--
A0A7J6JWD9	Shikimate dehydrogenase substrate binding domain_containing protein	TGRH88_048260	32704.26208	25254.4	35975.25072	31997.62815	0.852673346	0.357493017	-0.229934935	Nonsignificant	None	3	Molecular Function:3-dehydroquinate dehydratase activity (GO:0003855),Molecular Function:shikimate 3-dehydrogenase (NADP+) activity (GO:0004764),Biological Process:oxidation-reduction process (GO:0055114)	--	--	--	Pentafunctional AROM protein	E	Amino acid transport and metabolism ;	IPR001381 [3-dehydroquinate dehydratase type I] ; IPR001986[Enolpyruvate transferase domain] ; IPR013708[Shikimate dehydrogenase substrate binding, N-terminal] ; IPR030960[3-dehydroquinate synthase domain] ; IPR031322[Shikimate kinase/gluconokinase]	cytoplasm protein	--
A0A7J6JWE1	Uncharacterized protein	TGRH88_049280	23820.66494	17826.2	20533.87569	27645.95695	0.864404517	0.555189446	-0.210221484	Nonsignificant	None	--	--	--	--	--	--	--	--	--	--	--
A0A7J6JWE4	Putative membrane protein	TGRH88_049500	166934.1657	131097	149212.5623	134539.8167	1.050321293	0.747705225	0.070830716	Nonsignificant	None	1	Cellular Component:integral component of membrane (GO:0016021)	--	--	--	Predicted membrane protein	S	Function unknown ;	IPR009637 [Lung seven transmembrane receptor-like]	--	--
A0A7J6JWE6	Putative ubiquitin	TGRH88_062340	164946.7838	208790	161845.6844	149782.343	1.199304141	0.30529905	0.26219757	Nonsignificant	None	1	Molecular Function:protein binding (GO:0005515)	--	--	--	--	--	--	IPR000626 [Ubiquitin domain]	--	--
A0A7J6JWE7	Transmembrane protein	TGRH88_063310	38258.16645	27171.4	54127.97979	52860.34949	0.611557979	0.065133376	-0.709438814	Nonsignificant	None	--	--	--	--	--	--	--	--	--	--	--
A0A7J6JWE8	GPI mannosyltransferase 1	TGRH88_049600	82904.10959	64247.4	71310.94315	71294.49059	1.0318787	0.847840264	0.045273388	Nonsignificant	None	2	Biological Process:GPI anchor biosynthetic process (GO:0006506),Cellular Component:integral component of membrane (GO:0016021)	phosphatidylinositol glycan, class M	2.4.1.-	ko00563 Glycosylphosphatidylinositol (GPI)-anchor biosynthesis ko01100 Metabolic pathways	Mannosyltransferase	G	Carbohydrate transport and metabolism ;	IPR007704 [Mannosyltransferase, DXD]	endoplasmic reticulum protein	--
A0A7J6JWE9	Dynactin subunit 5	TGRH88_052950	61388.80766	59187.3	54143.26597	63714.22708	1.023066964	0.807904487	0.032900579	Nonsignificant	None	--	--	--	--	--	Dynactin, subunit p25	Z	Cytoskeleton ;	--	mitochondrion protein	--
A0A7J6JWF1	Ubiquitin_conjugating enzyme subfamily protein	TGRH88_064490	295010.2831	278839	310019.3045	369583.2572	0.844389523	0.228766339	-0.244019416	Nonsignificant	None	--	--	ubiquitin-conjugating enzyme E2 J2	2.3.2.23	ko04120 Ubiquitin mediated proteolysis ko04141 Protein processing in endoplasmic reticulum	Ubiquitin-protein ligase	O	Posttranslational modification, protein turnover, chaperones ;	IPR000608 [Ubiquitin-conjugating enzyme E2]	endoplasmic reticulum protein	--
A0A7J6JWF2	Pyruvate dehydrogenase E1 component subunit alpha	TGRH88_060290	173129.3556	154820	146024.4867	153352.945	1.095437802	0.284410987	0.131507571	Nonsignificant	None	1	Biological Process:metabolic process (GO:0008152)	pyruvate dehydrogenase E1 component alpha subunit	1.2.4.1	ko00010 Glycolysis / Gluconeogenesis ko00020 Citrate cycle (TCA cycle) ko00620 Pyruvate metabolism ko01100 Metabolic pathways ko01110 Biosynthesis of secondary metabolites ko01130 Biosynthesis of antibiotics ko01200 Carbon metabolism	Pyruvate dehydrogenase E1, alpha subunit	C	Energy production and conversion ;	IPR001017 [Dehydrogenase, E1 component]	chloroplast protein	--
A0A7J6JWF7	Cathepsin B	TGRH88_063410	171027.226	160503	172941.1203	181576.5299	0.93515859	0.233360987	-0.096717047	Nonsignificant	None	2	Biological Process:proteolysis (GO:0006508),Molecular Function:cysteine-type peptidase activity (GO:0008234)	cathepsin B	3.4.22.1		Cysteine proteinase Cathepsin L	O	Posttranslational modification, protein turnover, chaperones ;	IPR000668 [Peptidase C1A, papain C-terminal]	melanosome protein	--
A0A7J6JWF8	PIK3R4 kinase_related protein (Incomplete catalytic triad)	TGRH88_049700	78524.29841	69655.8	102100.6807	90722.74334	0.76847561	0.090471464	-0.379928623	Nonsignificant	None	--	--	--	--	--	Protein kinase containing WD40 repeats	T	Signal transduction mechanisms ;	--	--	--
A0A7J6JWG1	RNA recognition motif 2 protein	TGRH88_053050	55322.67927	57650.7	109039.7002	114285.7325	0.505868848	0.002694089	-0.983164697	Significant	down	--	--	--	--	--	Protein Mei2, essential for commitment to meiosis, and related proteins	D	Cell cycle control, cell division, chromosome partitioning ;	IPR007201 [RNA recognition motif 2]	--	--
A0A7J6JWG8	Transmembrane protein	TGRH88_049490	34287.6613	34089.8	32022.47738	41654.34204	0.928072925	0.679781687	-0.107689923	Nonsignificant	None	--	--	--	--	--	--	--	--	--	--	--
A0A7J6JWH0	Uncharacterized protein	TGRH88_048550	93271.38196	84076.1	89951.2755	84953.85972	1.013963837	0.837184051	0.020006199	Nonsignificant	None	--	--	--	--	--	--	--	--	--	--	--
A0A7J6JWH1	Rhoptry neck protein RON9	TGRH88_048500	197273.6799	156780	205775.3199	196955.2892	0.87913278	0.361088717	-0.185847016	Nonsignificant	None	--	--	--	--	--	--	--	--	IPR000436 [Sushi/SCR/CCP domain] ; IPR020683[Ankyrin repeat-containing domain]	cytoskeleton protein	--
A0A7J6JWH4	Serine_threonine_protein phosphatase	TGRH88_064690	200709.0115	159781	211699.3629	238030.1869	0.801570659	0.208143484	-0.319098395	Nonsignificant	None	2	Molecular Function:calcium ion binding (GO:0005509),Molecular Function:hydrolase activity (GO:0016787)	protein phosphatase	3.1.3.16	--	Serine-threonine phosphatase 2A, catalytic subunit	R	General function prediction only ;	IPR000938 [CAP Gly-rich domain] ; IPR002048[EF-hand domain] ; IPR004843[Calcineurin-like phosphoesterase domain, ApaH type]	endoplasmic reticulum protein	--
A0A7J6JWH5	DNA_directed RNA polymerase	TGRH88_060490	9976.669021	9561.29	8528.911971	14002.67629	0.867136342	0.640211369	-0.205669245	Nonsignificant	None	2	Molecular Function:DNA binding (GO:0003677),Molecular Function:DNA-directed 5'-3' RNA polymerase activity (GO:0003899)	DNA-directed RNA polymerase, mitochondrial	2.7.7.6	--	Mitochondrial/chloroplast DNA-directed RNA polymerase RPO41, provides primers for DNA replication-initiation	KL	Transcription ; Replication, recombination and repair ;	IPR002092 [DNA-directed RNA polymerase, phage-type] ; IPR029262[DNA-directed RNA polymerase, N-terminal]	chloroplast protein	--
A0A7J6JWH6	Centrosomal protein	TGRH88_063610	34548.50518	24083.2	37110.57355	38014.45582	0.780455005	0.25695869	-0.357612635	Nonsignificant	None	--	--	--	--	--	--	--	--	--	--	--
A0A7J6JWH7	Transmembrane protein	TGRH88_049900	71823.39077	81336.7	58497.10726	61177.56865	1.279803681	0.077172134	0.355922521	Nonsignificant	None	--	--	--	--	--	--	--	--	--	--	--
A0A7J6JWH8	AMP_binding enzyme domain_containing protein	TGRH88_049590	371520.9378	346056	381195.9107	387239.0538	0.933816095	0.191455937	-0.09878964	Nonsignificant	None	2	Molecular Function:catalytic activity (GO:0003824),Biological Process:metabolic process (GO:0008152)	long-chain acyl-CoA synthetase	6.2.1.3	ko00061 Fatty acid biosynthesis ko00071 Fatty acid degradation ko01100 Metabolic pathways ko01212 Fatty acid metabolism ko04146 Peroxisome	Long-chain acyl-CoA synthetases (AMP-forming)	I	Lipid transport and metabolism ;	IPR000873 [AMP-dependent synthetase/ligase]	mitochondrion protein	--
A0A7J6JWH9	SNARE associated Golgi protein	TGRH88_062740	31322.91336	43604.5	40554.88704	43884.67084	0.887349665	0.532690124	-0.172425377	Nonsignificant	None	--	--	--	--	--	Predicted membrane protein	S	Function unknown ;	IPR032816 [SNARE associated Golgi protein]	--	--
A0A7J6JWI2	Nuclear protein Es2	TGRH88_064790	5335.174058	7961.08	13184.07239	10936.99269	0.551229973	0.088599845	-0.859273758	Nonsignificant	None	--	--	--	--	--	Nuclear protein ES2	R	General function prediction only ;	IPR019148 [Nuclear protein DGCR14]	nucleus protein	--
A0A7J6JWI5	Uncharacterized protein	TGRH88_053270	10173.51447	12315.9	15593.07095	9848.192619	0.883973959	0.677735551	-0.177924226	Nonsignificant	None	--	--	--	--	--	--	--	--	--	--	--
A0A7J6JWI8	Transmembrane protein	TGRH88_049690	79954.38531	83162.9	77718.05541	111873.6299	0.860360965	0.520992196	-0.216986025	Nonsignificant	None	--	--	--	--	--	--	--	--	--	--	--
A0A7J6JWI9	Regulator of chromosome condensation (RCC1) repeat_containing protein	TGRH88_062840	79954.85849	69025.6	97852.02905	63257.26268	0.924716737	0.769947085	-0.112916594	Nonsignificant	None	--	--	regulator of chromosome condensation	--	--	FOG: RCC1 domain	S	Function unknown ;	IPR000408 [Regulator of chromosome condensation, RCC1]	Golgi apparatus protein	--
A0A7J6JWJ1	DNA_directed RNA polymerase I subunit RPA12	TGRH88_063810	27709.54548	22800.8	29123.28467	29587.60154	0.860323336	0.238177204	-0.217049124	Nonsignificant	None	2	Molecular Function:nucleic acid binding (GO:0003676),Molecular Function:zinc ion binding (GO:0008270)	--	--	--	RNA polymerase I transcription factor TFIIS, subunit A12.2/RPA12	K	Transcription ;	IPR001222 [Zinc finger, TFIIS-type]	--	--
A0A7J6JWJ2	DnaJ domain_containing protein	TGRH88_060690	76211.36441	68605.6	129617.7504	127643.1833	0.562918599	0.004848119	-0.829001779	Significant	down	--	--	--	--	--	Molecular chaperone (DnaJ superfamily)	O	Posttranslational modification, protein turnover, chaperones ;	IPR001623 [DnaJ domain] ; IPR015412[Autophagy-related, C-terminal] ; IPR026894[DNAJ-containing protein, X-domain]	cell membrane protein	--
A0A7J6JWJ3	ICE family protease (Caspase) p20 domain_containing protein	TGRH88_064890	33573.97826	23368.8	42549.34508	42234.30538	0.671624517	0.223388314	-0.5742732	Nonsignificant	None	--	--	--	--	--	Metacaspase involved in regulation of apoptosis	DO	Cell cycle control, cell division, chromosome partitioning ; Posttranslational modification, protein turnover, chaperones ;	--	nucleus protein	--
A0A7J6JWJ5	Putative elongation factor P	TGRH88_048700	20540.30183	53450.7	0	0	Inf	0	Inf	Significant	up	2	Molecular Function:translation elongation factor activity (GO:0003746),Biological Process:translational elongation (GO:0006414)	--	--	--	--	--	--	IPR001059 [Translation elongation factor P/YeiP, central] ; IPR013185[Translation elongation factor, KOW-like]	--	--
A0A7J6JWJ6	Mic1 domain_containing protein	TGRH88_049790	16326.81558	15071.2	13406.88792	10290.7293	1.324943993	0.148959241	0.405931377	Nonsignificant	None	--	--	--	--	--	--	--	--	--	--	--
A0A7J6JWJ7	Alpha and gamma adaptin_binding protein p34	TGRH88_048750	20618.25925	16177.3	24394.67285	29054.60615	0.688420123	0.122540675	-0.538638825	Nonsignificant	None	--	--	--	--	--	--	--	--	IPR019341 [Alpha/gamma-adaptin-binding protein p34]	--	--
A0A7J6JWJ8	RRM domain_containing protein	TGRH88_050100	38208.3636	34222.6	63804.52126	49129.77102	0.641354917	0.116773214	-0.64080515	Nonsignificant	None	--	--	--	--	--	--	--	--	--	--	--
A0A7J6JWK0	Rhodanese family domain_containing protein	TGRH88_053450	28681.94305	17438.5	37930.06833	37253.23773	0.613439944	0.123082215	-0.705005985	Nonsignificant	None	--	--	--	--	--	Rhodanese-related sulfurtransferase	P	Inorganic ion transport and metabolism ;	IPR001763 [Rhodanese-like domain]	mitochondrion protein	--
A0A7J6JWK2	Transmembrane protein	TGRH88_049890	62310.10113	52372.9	27086.46576	31887.86327	1.944625789	0.037077958	0.959492559	Significant	up	--	--	--	--	--	--	--	--	--	--	--
A0A7J6JWK6	Transducin beta_like protein TBL1	TGRH88_048850	80804.93744	66798.1	106386.3819	100094.5357	0.714850744	0.061778559	-0.484286047	Nonsignificant	None	1	Molecular Function:protein binding (GO:0005515)	--	--	--	Beta-transducin family (WD-40 repeat) protein	B	Chromatin structure and dynamics ;	IPR001680 [WD40 repeat] ; IPR006594[LIS1 homology motif]	nucleus protein	--
A0A7J6JWK9	Family UPF0172 protein	TGRH88_063050	27686.95084	24511.2	29172.6409	23132.23335	0.99795959	0.988942522	-0.002946697	Nonsignificant	None	--	--				Uncharacterized conserved protein encoded by sequence overlapping the COX4 gene	R	General function prediction only ;	IPR005366 [ER membrane protein complex subunit 8/9]	--	--
A0A7J6JWL1	G10 family protein	TGRH88_060890	43595.11495	31235.6	43415.73475	38633.9916	0.91201663	0.640555707	-0.132867963	Nonsignificant	None	1	Cellular Component:nucleus (GO:0005634)	bud site selection protein 31	--	ko03040 Spliceosome	G10 protein/predicted nuclear transcription regulator	K	Transcription ;	IPR001748 [G10 protein]	--	--
A0A7J6JWL2	Transmembrane protein	TGRH88_050300	1235843.977	1385270	1419114.675	1518050.786	0.892395751	0.219855472	-0.164244451	Nonsignificant	None	--	--	--	--	--	--	--	--	--	--	--
A0A7J6JWL6	AT hook motif_containing protein	TGRH88_048950	81825.36342	67902.7	91325.99548	108153.3014	0.750594502	0.150411677	-0.413894373	Nonsignificant	None	--	--	--	--	--	--	--	--	--	--	--
A0A7J6JWL7	Ubiquitin_like domain_containing protein	TGRH88_065090	19206.8632	15461.6	22070.00738	17835.10514	0.868772471	0.452088483	-0.202949706	Nonsignificant	None	1	Molecular Function:protein binding (GO:0005515)	--	--	--	--	--	--	IPR000626 [Ubiquitin domain]	--	--
A0A7J6JWL8	Uncharacterized protein	TGRH88_048900	281237.0167	277173	309418.2208	315062.8113	0.894198523	0.010901233	-0.161332932	Nonsignificant	None	--	--	--	--	--	--	--	--	--	--	--
A0A7J6JWL9	Phosphatidate cytidylyltransferase, mitochondrial	TGRH88_053650	16781.3109	9285.12	17697.64132	11794.97514	0.88382904	0.753892041	-0.17816076	Nonsignificant	None	--	--	mitochondrial translocator assembly and maintenance protein 41	--	--	Uncharacterized conserved protein	S	Function unknown ;	IPR015222 [Mitochondrial matrix Mmp37]	mitochondrion protein	--
A0A7J6JWM1	Glutamate_leucine_phenylalanine_valine dehydrogenase family protein	TGRH88_063150	1308750.136	1266720	1412132.258	1460443.69	0.896571643	0.043448313	-0.157509225	Nonsignificant	None	3	Biological Process:cellular amino acid metabolic process (GO:0006520),Molecular Function:oxidoreductase activity (GO:0016491),Biological Process:oxidation-reduction process (GO:0055114)	glutamate dehydrogenase	1.4.1.2	ko00220 Arginine biosynthesis ko00250 Alanine, aspartate and glutamate metabolism ko01100 Metabolic pathways	Glutamate/leucine/phenylalanine/valine dehydrogenases	E	Amino acid transport and metabolism ;	IPR006096 [Glutamate/phenylalanine/leucine/valine dehydrogenase, C-terminal]	cytoplasm protein	--
A0A7J6JWM2	Uncharacterized protein	TGRH88_060990	102094.8845	88166.2	120873.2774	110732.9056	0.821485342	0.138473244	-0.283693262	Nonsignificant	None	--	--	--	--	--	--	--	--	--	--	--
A0A7J6JWM5	Uncharacterized protein	TGRH88_053670	11883.47916	9286.46	10998.74435	10498.17972	0.984789223	0.912910993	-0.02211312	Nonsignificant	None	--	--	--	--	--	--	--	--	--	--	--
A0A7J6JWM6	Adaptin n terminal region domain_containing protein	TGRH88_049050	37630.2484	41015.6	37964.78609	32338.21064	1.118669929	0.331696806	0.161784423	Nonsignificant	None	3	Biological Process:intracellular protein transport (GO:0006886),Biological Process:vesicle-mediated transport (GO:0016192),Cellular Component:membrane coat (GO:0030117)	AP-3 complex subunit delta	--		Vesicle coat complex AP-3, delta subunit	U	Intracellular trafficking, secretion, and vesicular transport ;	IPR002553 [Clathrin/coatomer adaptor, adaptin-like, N-terminal]	Golgi apparatus protein	--
A0A7J6JWN4	Small nuclear ribonucleoprotein G	TGRH88_053770	168251.9891	126734	192932.3366	191216.6363	0.767894775	0.165037079	-0.381019463	Nonsignificant	None	--	--	small nuclear ribonucleoprotein G	--	ko03040 Spliceosome	Small Nuclear ribonucleoprotein G	A	RNA processing and modification ;	IPR001163 [LSM domain, eukaryotic/archaea-type]	--	--
A0A7J6JWN6	RNA helicase	TGRH88_049150	69458.0514	55068.7	98755.85691	85793.31448	0.67476191	0.090240683	-0.567549558	Nonsignificant	None	5	Molecular Function:nucleic acid binding (GO:0003676),Molecular Function:RNA binding (GO:0003723),Molecular Function:helicase activity (GO:0004386),Molecular Function:ATP binding (GO:0005524),Cellular Component:nucleus (GO:0005634)	ATP-dependent RNA helicase DDX21	3.6.4.13	ko01110 Biosynthesis of secondary metabolites	ATP-dependent RNA helicase	A	RNA processing and modification ;	IPR001650 [Helicase, C-terminal] ; IPR011545[DEAD/DEAH box helicase domain] ; IPR012562[GUCT]	cytoplasm protein	--
A0A7J6JWN7	Ubiquitin carboxyl_terminal hydrolase	TGRH88_050600	296614.3842	257256	261615.2224	308139.5801	0.972120607	0.818738936	-0.040792781	Nonsignificant	None	2	Biological Process:protein deubiquitination (GO:0016579),Molecular Function:thiol-dependent ubiquitinyl hydrolase activity (GO:0036459)	ubiquitin carboxyl-terminal hydrolase 14	3.4.19.12	--	Ubiquitin-specific protease	O	Posttranslational modification, protein turnover, chaperones ;	IPR001394 [Peptidase C19, ubiquitin carboxyl-terminal hydrolase]	nucleus protein	--
A0A7J6JWN8	ALG11 mannosyltransferase N_terminal domain_containing protein	TGRH88_061190	94485.93256	79914.8	88355.68316	84066.00981	1.011477904	0.908259249	0.016464804	Nonsignificant	None	--	--	--	--	--	Glycosyltransferase	M	Cell wall/membrane/envelope biogenesis ;	IPR031814 [ALG11 mannosyltransferase, N-terminal]	--	--
A0A7J6JWP2	Branchpoint_bridging protein	TGRH88_053850	85390.9395	55540.1	104861.391	109796.4011	0.656538196	0.135106115	-0.607049149	Nonsignificant	None	1	Molecular Function:RNA binding (GO:0003723)	splicing factor 1	--	--	Splicing factor 1/branch point binding protein (RRM superfamily)	A	RNA processing and modification ;	IPR004088 [K Homology domain, type 1] ; IPR032570[Splicing factor 1, helix-hairpin domain]	nucleus protein	--
A0A7J6JWP6	Sulfite exporter TauE_SafE protein	TGRH88_050700	64436.83637	52434.4	66809.03318	64834.71105	0.887784202	0.34850123	-0.171719059	Nonsignificant	None	1	Cellular Component:integral component of membrane (GO:0016021)	--	--	--	--	--	--	IPR002781 [Transmembrane protein TauE-like]	--	--
A0A7J6JWP8	200 kDa antigen p200	TGRH88_061290	19790.77493	13392.7	20526.2326	24262.44825	0.740889758	0.257767553	-0.432669204	Nonsignificant	None	--	--	--	--	--	--	--	--	--	--	--
A0A7J6JWP9	Uncharacterized protein	TGRH88_065390	12079.14164	6005.6	9213.240632	10339.28014	0.924931463	0.834301103	-0.112581629	Nonsignificant	None	--	--	--	--	--	--	--	--	--	--	--
A0A7J6JWQ1	Prefoldin, alpha subunit protein	TGRH88_053970	219998.4456	172041	195163.0827	173850.1727	1.062399358	0.703682791	0.08732618	Nonsignificant	None	--	--	prefoldin alpha subunit	--	--	Molecular chaperone Prefoldin, subunit 5	O	Posttranslational modification, protein turnover, chaperones ;	IPR004127 [Prefoldin alpha-like]	--	--
A0A7J6JWQ3	Acyl_coa_binding protein	TGRH88_064410	97672.60482	85804.4	122168.1983	147742.7404	0.679768689	0.091960685	-0.556884185	Nonsignificant	None	1	Molecular Function:fatty-acyl-CoA binding (GO:0000062)	diazepam-binding inhibitor (GABA receptor modulator, acyl-CoA-binding protein)	--		Acyl-CoA-binding protein	I	Lipid transport and metabolism ;	IPR000582 [Acyl-CoA-binding protein, ACBP]	cytoplasm protein	--
A0A7J6JWQ4	Putative integral membrane protein	TGRH88_050390	58029.65905	49074.7	98501.17359	100335.214	0.538655728	0.009784081	-0.8925646	Significant	down	1	Cellular Component:membrane (GO:0016020)	calcium load-activated calcium channel	--	--	Predicted membrane protein	S	Function unknown ;	IPR002809 [Integral membrane protein EMC3/TMCO1-like]	Golgi apparatus protein	--
A0A7J6JWR0	HEAT repeat_containing protein	TGRH88_061390	90711.20819	69231.1	114459.2993	111021.2006	0.709339869	0.094769943	-0.495451058	Nonsignificant	None	--	--	--	--	--	--	--	--	--	--	--
A0A7J6JWR1	O_phosphoseryl_tRNA(Sec) selenium transferase	TGRH88_054050	16882.80933	12232.4	10673.71868	13055.66233	1.226968766	0.410978701	0.295098524	Nonsignificant	None	1	Molecular Function:transferase activity (GO:0016740)	O-phospho-L-seryl-tRNASec:L-selenocysteinyl-tRNA synthase	2.9.1.2	ko00450 Selenocompound metabolism ko00970 Aminoacyl-tRNA biosynthesis	Predicted serine hydroxymethyltransferase SLA/LP (autoimmune hepatitis marker in humans)	J	Translation, ribosomal structure and biogenesis ;	IPR008829 [SepSecS/SepCysS family]	cytoplasm protein	--
A0A7J6JWR2	Putative rhoptry protein	TGRH88_054070	28536.7932	35039.1	27904.53556	25278.87617	1.195408326	0.276539052	0.257503497	Nonsignificant	None	--	--				--	--	--	IPR009613 [Lipase maturation factor]	nucleus protein	--
A0A7J6JWR4	Ribosomal protein RPP2	TGRH88_049300	3552989.329	2712260	3726965.347	3316884.269	0.889463812	0.492766174	-0.168992185	Nonsignificant	None	--	--	large subunit ribosomal protein LP2	--	ko03010 Ribosome	60S acidic ribosomal protein P2	J	Translation, ribosomal structure and biogenesis ;	--	cytoplasm protein	--
A0A7J6JWR5	HEAT repeat_containing protein	TGRH88_063550	39753.31645	34676.7	30044.21233	53221.82105	0.893882096	0.74535259	-0.161843544	Nonsignificant	None	--	--	--	--	--	--	--	--	--	--	--
A0A7J6JWR7	ATPase, AAA family protein	TGRH88_061490	202640.794	112880	219376.135	244138.615	0.6807136	0.252923205	-0.554880162	Nonsignificant	None	1	Molecular Function:ATP binding (GO:0005524)	--	--	--	AAA+-type ATPase containing the bromodomain	O	Posttranslational modification, protein turnover, chaperones ;	IPR003959 [ATPase, AAA-type, core]	nucleus protein	--
A0A7J6JWS1	NLE (NUC135) domain_containing protein	TGRH88_049460	60687.30916	51853.9	73779.79099	64657.08917	0.812942397	0.178263532	-0.298774965	Nonsignificant	None	1	Molecular Function:protein binding (GO:0005515)	ribosome biogenesis protein YTM1	--	--	Microtubule binding protein YTM1 (contains WD40 repeats)	Z	Cytoskeleton ;	IPR001680 [WD40 repeat] ; IPR012972[NLE]	--	--
A0A7J6JWS3	ADP_ATP translocase	TGRH88_063650	1768154.758	3134790	1487695.221	1588502.708	1.59383267	0.314082003	0.672500174	Nonsignificant	None	--	--	solute carrier family 25 (mitochondrial adenine nucleotide translocator), member 4/5/6/31	--		Mitochondrial ADP/ATP carrier proteins	C	Energy production and conversion ;	IPR018108 [Mitochondrial substrate/solute carrier]	mitochondrion protein	--
A0A7J6JWS4	Putative subunit of proteaseome activator complex	TGRH88_064610	219715.7169	191695	290886.9644	310757.8486	0.683809962	0.031094112	-0.548332654	Nonsignificant	None	1	Cellular Component:proteasome activator complex (GO:0008537)	proteasome activator subunit 2 (PA28 beta)	--	ko03050 Proteasome	Proteasome activator subunit	O	Posttranslational modification, protein turnover, chaperones ;	IPR003186 [Proteasome activator pa28, C-terminal domain]	--	--
A0A7J6JWS7	Transmembrane protein	TGRH88_050690	117359.6337	89423.2	107063.6374	106466.9963	0.968398913	0.849125317	-0.046326635	Nonsignificant	None	--	--	--	--	--	--	--	--	--	--	--
A0A7J6JWT7	U6 snRNA_associated Sm_like protein LSm5	LSM5	5899.980899	6877.12	6690.696837	8201.784399	0.857956488	0.360769524	-0.221023613	Nonsignificant	None	--	--	U6 snRNA-associated Sm-like protein LSm5	--	ko03018 RNA degradation ko03040 Spliceosome	U6 snRNA-associated Sm-like protein	A	RNA processing and modification ;	IPR001163 [LSM domain, eukaryotic/archaea-type]	--	--
A0A7J6JWU0	Uncharacterized protein	TGRH88_054370	50302.5289	42239	54383.56993	48150.32064	0.902545767	0.430257718	-0.147928004	Nonsignificant	None	--	--	--	--	--	--	--	--	--	--	--
A0A7J6JWU3	Transmembrane protein	TGRH88_049660	23906.19334	15282.6	43568.33748	40486.76038	0.466227443	0.039225831	-1.100894168	Significant	down	--	--	--	--	--	--	--	--	--	--	--
A0A7J6JWU4	Rhoptry neck protein RON1	TGRH88_049510	288046.1657	267360	314550.7505	289508.0958	0.919457051	0.272883266	-0.121145908	Nonsignificant	None	--	--	--	--	--	--	--	--	IPR000436 [Sushi/SCR/CCP domain]	--	--
A0A7J6JWU5	Uncharacterized protein	TGRH88_051200	8499.0624	7554.26	8033.523103	15073.98663	0.694723169	0.425335071	-0.525489882	Nonsignificant	None	--	--	--	--	--	--	--	--	--	--	--
A0A7J6JWU6	Putative M phase phosphoprotein MPP10	TGRH88_050890	54588.53093	64497.6	88013.2986	92887.81005	0.658294091	0.030464215	-0.603195846	Significant	down	4	Cellular Component:nucleus (GO:0005634),Cellular Component:small nucleolar ribonucleoprotein complex (GO:0005732),Biological Process:rRNA processing (GO:0006364),Cellular Component:Mpp10 complex (GO:0034457)	U3 small nucleolar RNA-associated protein MPP10	--	ko03008 Ribosome biogenesis in eukaryotes	U3 small nucleolar ribonucleoprotein (snoRNP) subunit - Mpp10p	A	RNA processing and modification ;	IPR012173 [U3 small nucleolar ribonucleoprotein complex, subunit Mpp10]	--	--
A0A7J6JWU7	AP2 domain transcription factor AP2XII_4	TGRH88_061790	49691.64556	43432.9	69457.55842	56626.60804	0.738590326	0.147263965	-0.437153729	Nonsignificant	None	--	--	--	--	--	--	--	--	IPR001471 [AP2/ERF domain]	--	--
A0A7J6JWU9	V_type proton ATPase subunit C	TGRH88_054470	182994.1042	174238	208858.4649	147437.838	1.002626469	0.989335001	0.003784227	Nonsignificant	None	2	Molecular Function:hydrogen ion transmembrane transporter activity (GO:0015078),Biological Process:ATP hydrolysis coupled proton transport (GO:0015991)	V-type H+-transporting ATPase subunit C	--	ko00190 Oxidative phosphorylation ko01100 Metabolic pathways ko04145 Phagosome	Vacuolar H+-ATPase V1 sector, subunit C	C	Energy production and conversion ;	IPR004907 [ATPase, V1 complex, subunit C]	cytoplasm protein	--
A0A7J6JWV0	Trypsin domain_containing protein	TGRH88_065890	22642.31309	21524.4	18294.19102	20132.38273	1.149379421	0.116447267	0.200855124	Nonsignificant	None	1	Molecular Function:protein binding (GO:0005515)	--	--	--	Serine protease	O	Posttranslational modification, protein turnover, chaperones ;	IPR001478 [PDZ domain]	--	--
A0A7J6JWV1	Transmembrane protein	TGRH88_064910	38144.60177	45212.8	44710.65568	56968.61774	0.819807213	0.32470424	-0.286643411	Nonsignificant	None	--	--	--	--	--	--	--	--	--	--	--
A0A7J6JWV3	Putative small GTPase Rab2	TGRH88_051300	113963.1034	130894	91567.59487	116710.4203	1.175626257	0.350893987	0.233429486	Nonsignificant	None	2	Molecular Function:GTP binding (GO:0005525),Biological Process:small GTPase mediated signal transduction (GO:0007264)	Ras-related protein Rab-2A	--		GTPase Rab2, small G protein superfamily	U	Intracellular trafficking, secretion, and vesicular transport ;	IPR001806 [Small GTPase superfamily]	endoplasmic reticulum protein	--
A0A7J6JWV4	Small ribosomal subunit protein mS29	TGRH88_049610	24619.04831	16986.2	28172.30282	27926.98616	0.741635929	0.308321367	-0.431216957	Nonsignificant	None	--	--	small subunit ribosomal protein S29	--	--	--	--	--	IPR019368 [Ribosomal protein S23/S29, mitochondrial]	--	--
A0A7J6JWV6	eIF2 kinase IF2K_B	TGRH88_050990	7172.792546	5195.25	10017.83786	9309.955505	0.639909705	0.08026722	-0.644059749	Nonsignificant	None	3	Molecular Function:protein kinase activity (GO:0004672),Molecular Function:ATP binding (GO:0005524),Biological Process:protein phosphorylation (GO:0006468)	serine/arginine repetitive matrix protein 2	--	--	eIF-2alpha kinase PEK/EIF2AK3	J	Translation, ribosomal structure and biogenesis ;	IPR000719 [Protein kinase domain]	endoplasmic reticulum protein	--
A0A7J6JWW0	Zinc finger, C3HC4 type (RING finger) domain_containing protein	TGRH88_065990	37948.4661	29620.2	32850.39251	57395.22164	0.748719666	0.473888296	-0.417502446	Nonsignificant	None	2	Molecular Function:protein binding (GO:0005515),Molecular Function:zinc ion binding (GO:0008270)	--	--	--	FOG: Predicted E3 ubiquitin ligase	O	Posttranslational modification, protein turnover, chaperones ;	IPR001841 [Zinc finger, RING-type]	synapse protein	--
A0A7J6JWW1	Uncharacterized protein	TGRH88_049860	46098.86127	74483.2	58054.58526	67528.49154	0.960177632	0.882640875	-0.058626767	Nonsignificant	None	--	--	--	--	--	--	--	--	--	--	--
A0A7J6JWW2	Transmembrane protein	TGRH88_051400	466698.7868	350129	362444.4296	350905.0644	1.145059741	0.47021981	0.19542287	Nonsignificant	None	--	--	--	--	--	--	--	--	--	--	--
A0A7J6JWW4	Myosin F	TGRH88_065010	421884.5077	349878	404794.9248	397857.4429	0.96151527	0.710947388	-0.056618326	Nonsignificant	None	3	Molecular Function:motor activity (GO:0003774),Molecular Function:ATP binding (GO:0005524),Cellular Component:myosin complex (GO:0016459)	--	--	--	Myosin class V heavy chain	Z	Cytoskeleton ;	IPR001609 [Myosin head, motor domain]	cytoplasm protein	--
A0A7J6JWW8	Maf1 regulator	TGRH88_061990	533141.2228	561960	845737.7824	959464.3548	0.606636343	0.026227708	-0.721096164	Significant	down	1	Biological Process:negative regulation of transcription from RNA polymerase III promoter (GO:0016480)	--	--	--	--	--	--	IPR015257 [Repressor of RNA polymerase III transcription Maf1]	--	--
A0A7J6JWW9	Transmembrane protein	TGRH88_054670	2274.392982	2508.62	0	0	Inf	0	Inf	Significant	up	--	--	--	--	--	--	--	--	--	--	--
A0A7J6JWX0	Hsp90 domain_containing protein	TGRH88_049960	121148.6719	133569	115764.5837	129134.8698	1.040090814	0.644429757	0.056709501	Nonsignificant	None	4	Molecular Function:ATP binding (GO:0005524),Biological Process:protein folding (GO:0006457),Biological Process:response to stress (GO:0006950),Molecular Function:unfolded protein binding (GO:0051082)	--	--	--	Molecular chaperone (HSP90 family)	O	Posttranslational modification, protein turnover, chaperones ;	IPR001404 [Heat shock protein Hsp90 family]	cytoplasm protein	--
A0A7J6JWX8	Putative rhoptry protein	TGRH88_054770	42805.60383	29017.1	42756.61534	46940.31212	0.800726467	0.34058277	-0.320618601	Nonsignificant	None	--	--				--	--	--	IPR009613 [Lipase maturation factor]	--	--
A0A7J6JWY0	DNA_directed RNA polymerase II RPB11A	TGRH88_054750	117758.293	95667.9	121877.3722	126234.1449	0.860202684	0.263348014	-0.217251461	Nonsignificant	None	1	Molecular Function:protein dimerization activity (GO:0046983)	DNA-directed RNA polymerase II subunit RPB11	--	ko00230 Purine metabolism ko00240 Pyrimidine metabolism ko01100 Metabolic pathways ko03020 RNA polymerase	RNA polymerase, subunit L	K	Transcription ;	IPR009025 [DNA-directed RNA polymerase, RBP11-like dimerisation domain]	nucleus protein	--
A0A7J6JWY2	Brix domain containing protein	TGRH88_049910	24853.15716	23632.1	32164.06887	12958.24925	1.074529394	0.877367726	0.103704949	Nonsignificant	None	--	--	U3 small nucleolar ribonucleoprotein protein IMP4	--	ko03008 Ribosome biogenesis in eukaryotes	U3 small nucleolar ribonucleoprotein (snoRNP) component	A	RNA processing and modification ;	IPR007109 [Brix domain]	--	--
A0A7J6JWY4	Ubiquitin_conjugating enzyme subfamily protein	TGRH88_065210	76988.2178	74496.4	127837.6875	112796.6409	0.629522059	0.028023042	-0.667671164	Significant	down	--	--	ubiquitin-conjugating enzyme E2 J1	2.3.2.23	ko04120 Ubiquitin mediated proteolysis ko04141 Protein processing in endoplasmic reticulum	Non-canonical ubiquitin conjugating enzyme 1	O	Posttranslational modification, protein turnover, chaperones ;	IPR000608 [Ubiquitin-conjugating enzyme E2]	endoplasmic reticulum protein	--
A0A7J6JWY6	Carrier superfamily protein	TGRH88_062190	48597.52084	40272.8	45514.3461	58025.00733	0.858324085	0.431934328	-0.220405613	Nonsignificant	None	--	--	solute carrier family 25, member 39/40	--	--	Mitochondrial carrier protein CGI-69	C	Energy production and conversion ;	IPR018108 [Mitochondrial substrate/solute carrier]	--	--
A0A7J6JWY7	GRAM domain_containing protein	TGRH88_051290	78711.79843	61595.4	82813.40604	79178.22933	0.866138539	0.340952156	-0.207330292	Nonsignificant	None	--	--	--	--	--	Uncharacterized conserved protein, contains GRAM domain	S	Function unknown ;	IPR004182 [GRAM domain]	--	--
A0A7J6JWZ3	Emp24_gp25L_p24 family protein	TGRH88_050260	982786.38	736388	900131.9749	866479.4949	0.973147978	0.866329086	-0.039268895	Nonsignificant	None	2	Biological Process:transport (GO:0006810),Cellular Component:integral component of membrane (GO:0016021)	p24 family protein beta-1	--	--	emp24/gp25L/p24 family of membrane trafficking proteins	U	Intracellular trafficking, secretion, and vesicular transport ;	IPR009038 [GOLD domain]	endoplasmic reticulum protein	--
A0A7J6JWZ4	Uncharacterized protein	TGRH88_065310	59780.32958	46492.2	64867.94722	54108.50325	0.893223232	0.534898121	-0.162907321	Nonsignificant	None	--	--	--	--	--	--	--	--	--	--	--
A0A7J6JWZ7	Dynactin subunit 4	TGRH88_054970	44099.53141	33916.6	58456.30092	43611.29663	0.764357478	0.313265131	-0.387680574	Nonsignificant	None	1	Cellular Component:dynactin complex (GO:0005869)	dynactin 4	--		Dynactin, subunit p62	N	Cell motility ;	IPR008603 [Dynactin subunit 4]	cytoskeleton protein	--
A0A7J6JWZ8	TRAPP trafficking subunit Trs65	TGRH88_051390	15616.20825	13071.4	15503.42656	15689.63004	0.919679293	0.429676482	-0.120797237	Nonsignificant	None	--	--	--	--	--	--	--	--	--	--	--
A0A7J6JWZ9	ACR, COG2135 domain_containing protein	TGRH88_064350	41979.18419	33072	49101.41698	38929.94157	0.852550562	0.43833426	-0.230142697	Nonsignificant	None	--	--	--	--	--	Uncharacterized conserved protein	S	Function unknown ;	IPR003738 [SOS response associated peptidase (SRAP)]	--	--
A0A7J6JX01	1,3(4)_beta_glucanase	TGRH88_050110	186454.2781	102741	193582.647	184848.7167	0.764194794	0.40016003	-0.387987665	Nonsignificant	None	--	--	--	--	--	--	--	--	IPR003609 [PAN/Apple domain]	--	--
A0A7J6JX02	Chorein N_terminal domain_containing protein	TGRH88_062390	100117.2029	54090.7	63376.37864	75971.69379	1.10663822	0.78495555	0.146183656	Nonsignificant	None	--	--	--	--	--	--	--	--	--	--	--
A0A7J6JX05	Putative SAC1 phosphoinositide phosphatase	TGRH88_054950	54229.61922	35534.3	51525.57218	56649.44328	0.829802694	0.442473494	-0.269159754	Nonsignificant	None	1	Molecular Function:phosphoric ester hydrolase activity (GO:0042578)	phosphatidylinositol 4-phosphatase	3.1.3.-	ko00562 Inositol phosphate metabolism ko01100 Metabolic pathways ko04070 Phosphatidylinositol signaling system	Putative phosphoinositide phosphatase	I	Lipid transport and metabolism ;	IPR002013 [SAC domain]	endoplasmic reticulum protein	--
A0A7J6JX06	Superoxide dismutase [Fe]	TGRH88_055070	200029.9893	214118	199202.2619	229797.8214	0.965379741	0.702344635	-0.050831543	Nonsignificant	None	4	Molecular Function:superoxide dismutase activity (GO:0004784),Biological Process:superoxide metabolic process (GO:0006801),Molecular Function:metal ion binding (GO:0046872),Biological Process:oxidation-reduction process (GO:0055114)	superoxide dismutase, Fe-Mn family	1.15.1.1	ko04146 Peroxisome	Manganese superoxide dismutase	P	Inorganic ion transport and metabolism ;	IPR019831 [Manganese/iron superoxide dismutase, N-terminal] ; IPR019832[Manganese/iron superoxide dismutase, C-terminal]	chloroplast protein	--
A0A7J6JX08	Transmembrane protein	TGRH88_050360	7089.913988	3969.3	10755.5127	7950.155564	0.591222609	0.210002773	-0.758226655	Nonsignificant	None	--	--	--	--	--	--	--	--	--	--	--
A0A7J6JX09	Immune mapped protein 2 N_terminal domain_containing protein	TGRH88_066390	29735.01887	30233.7	12180.23663	19956.05831	1.866074449	0.070219254	0.900006545	Nonsignificant	None	--	--	--	--	--	--	--	--	--	--	--
A0A7J6JX10	PUB domain protein	TGRH88_051900	106977.6925	57760.5	69675.96946	80811.85759	1.094694473	0.804177702	0.130528273	Nonsignificant	None	--	--	--	--	--	--	--	--	IPR018997 [PUB domain]	--	--
A0A7J6JX11	Serine_threonine_protein phosphatase	TGRH88_050210	143032.3493	126390	140696.3456	135676.3891	0.974851407	0.727936096	-0.036745764	Nonsignificant	None	1	Molecular Function:hydrolase activity (GO:0016787)	serine/threonine-protein phosphatase PP1 catalytic subunit	3.1.3.16	ko03015 mRNA surveillance pathway	Serine/threonine specific protein phosphatase PP1, catalytic subunit	TR	Signal transduction mechanisms ; General function prediction only ;	IPR004843 [Calcineurin-like phosphoesterase domain, ApaH type] ; IPR031675[Serine-threonine protein phosphatase, N-terminal]	cytoplasm protein	--
A0A7J6JX12	Putative IMPACT	TGRH88_051590	8219.480352	1310.79	10444.5555	4027.56641	0.658526124	0.652496679	-0.60268742	Nonsignificant	None	1	Molecular Function:protein binding (GO:0005515)	--	--	--	Uncharacterized conserved protein	S	Function unknown ;	IPR001498 [Impact, N-terminal] ; IPR006575[RWD domain]	nucleus protein	--
A0A7J6JX18	Putative histamine_releasing factor	TGRH88_064550	768955.9161	763029	632753.3439	775109.9692	1.088163106	0.475524429	0.12189482	Nonsignificant	None	--	--	--	--	--	Microtubule-binding protein (translationally controlled tumor protein)	DZ	Cell cycle control, cell division, chromosome partitioning ; Cytoskeleton ;	IPR018105 [Translationally controlled tumour protein]	mitochondrion protein	--
A0A7J6JX26	Metal_dependent phosphohydrolase HD domain_containing protein	TGRH88_050560	7239.724729	9018.72	10556.42962	8197.36007	0.866941829	0.487283522	-0.205992902	Nonsignificant	None	--	--				Metal-dependent phosphohydrolase	S	Function unknown ;	IPR006674 [HD domain]	--	--
A0A7J6JX28	Uncharacterized protein	TGRH88_062590	1834187.888	1385400	2372441.266	1852145.996	0.762107086	0.281089698	-0.391934365	Nonsignificant	None	--	--	--	--	--	--	--	--	--	--	--
A0A7J6JX30	AP2 domain transcription factor AP2XI_2	TGRH88_050410	102824.5375	76331.7	124651.296	126365.707	0.713721522	0.113679961	-0.486566817	Nonsignificant	None	--	--	--	--	--	--	--	--	IPR001471 [AP2/ERF domain]	--	--
A0A7J6JX31	ATP_dependent RNA helicase	TGRH88_052100	93991.8079	80012.1	100975.8509	84355.86173	0.938878217	0.65396265	-0.090990059	Nonsignificant	None	2	Molecular Function:nucleic acid binding (GO:0003676),Molecular Function:ATP binding (GO:0005524)	ATP-dependent RNA helicase DDX18/HAS1	3.6.4.13	--	ATP-dependent RNA helicase pitchoune	A	RNA processing and modification ;	IPR001650 [Helicase, C-terminal] ; IPR011545[DEAD/DEAH box helicase domain] ; IPR025313[Domain of unknown function DUF4217]	cytoplasm protein	--
A0A7J6JX32	Splicing factor, CC1 family protein	TGRH88_051790	156567.8397	130494	169671.432	141767.9503	0.921726204	0.588599888	-0.117589829	Nonsignificant	None	1	Molecular Function:nucleic acid binding (GO:0003676)	RNA-binding protein 39	--	--	Transcriptional coactivator CAPER (RRM superfamily)	K	Transcription ;	IPR000504 [RNA recognition motif domain]	cytoplasm protein	--
A0A7J6JX35	RNA pseudouridine synthase superfamily protein	TGRH88_055370	26852.01384	20403.9	41031.99726	41212.2984	0.574579835	0.115791312	-0.799420733	Nonsignificant	None	4	Biological Process:pseudouridine synthesis (GO:0001522),Molecular Function:RNA binding (GO:0003723),Biological Process:RNA modification (GO:0009451),Molecular Function:pseudouridine synthase activity (GO:0009982)	--	--	--	RNA pseudouridylate synthases	A	RNA processing and modification ;	IPR006145 [Pseudouridine synthase, RsuA/RluB/C/D/E/F]	--	--
A0A7J6JX36	PWI domain_containing protein	TGRH88_050660	85953.43956	61407.9	102462.6264	100168.4907	0.727239437	0.154212036	-0.459497658	Nonsignificant	None	1	Biological Process:mRNA processing (GO:0006397)	serine/arginine repetitive matrix protein 1	--	ko03013 RNA transport ko03015 mRNA surveillance pathway	Splicing coactivator SRm160/300, subunit SRm160 (contains PWI domain)	AR	RNA processing and modification ; General function prediction only ;	IPR002483 [PWI domain]	--	--
A0A7J6JX37	Uncharacterized protein	TGRH88_064750	12397.47763	9069.75	12891.73065	17447.81419	0.707565909	0.256449435	-0.499063555	Nonsignificant	None	--	--	--	--	--	--	--	--	--	--	--
A0A7J6JX40	Transmembrane protein	TGRH88_052200	299106.8924	237352	281127.1262	300315.9136	0.922633613	0.558625122	-0.116170243	Nonsignificant	None	--	--	--	--	--	--	--	--	--	--	--
A0A7J6JX41	Uncharacterized protein	TGRH88_050510	42820.3909	28337.5	29768.41334	27114.778	1.250947586	0.43457506	0.323021343	Nonsignificant	None	--	--	--	--	--	--	--	--	--	--	--
A0A7J6JX43	very_long_chain (3R)_3_hydroxyacyl_CoA dehydratase	TGRH88_050760	16945.3882	18239.1	13959.13361	13318.26765	1.289876842	0.031758982	0.367233323	Nonsignificant	None	--	--	very-long-chain (3R)-3-hydroxyacyl-CoA dehydratase	4.2.1.134	ko00062 Fatty acid elongation ko01040 Biosynthesis of unsaturated fatty acids ko01110 Biosynthesis of secondary metabolites ko01212 Fatty acid metabolism	Protein tyrosine phosphatase-like protein PTPLA (contains Pro instead of catalytic Arg)	R	General function prediction only ;	IPR007482 [Protein-tyrosine phosphatase-like, PTPLA]	vacuole protein	--
A0A7J6JX46	Cullin family protein	TGRH88_055350	59117.04086	48566.1	73823.31775	40397.10609	0.942766077	0.869254446	-0.085028247	Nonsignificant	None	2	Biological Process:ubiquitin-dependent protein catabolic process (GO:0006511),Molecular Function:ubiquitin protein ligase binding (GO:0031625)	cullin 4	--	ko03420 Nucleotide excision repair ko04120 Ubiquitin mediated proteolysis	Cullins	D	Cell cycle control, cell division, chromosome partitioning ;	IPR001373 [Cullin, N-terminal] ; IPR019559[Cullin protein, neddylation domain]	Golgi apparatus protein	--
A0A7J6JX48	Transmembrane protein	TGRH88_048420	341829.6886	371021	441727.8937	463646.3039	0.787354765	0.034121946	-0.344914265	Nonsignificant	None	--	--	--	--	--	--	--	--	--	--	--
A0A7J6JX57	Collagen alpha_1(III) chain, related protein	TGRH88_052400	102685.894	73078.7	162067.2045	155025.3672	0.554300572	0.043375222	-0.851259598	Significant	down	--	--	--	--	--	--	--	--	--	--	--
A0A7J6JX58	Uncharacterized protein	TGRH88_050710	911504.4326	804360	944403.6063	894705.6747	0.932986664	0.406274135	-0.100071636	Nonsignificant	None	--	--	--	--	--	--	--	--	--	--	--
A0A7J6JX61	Uncharacterized protein	TGRH88_055570	77426.62479	70946.8	106321.3508	97595.63323	0.727616807	0.036221866	-0.458749228	Nonsignificant	None	--	--	--	--	--	--	--	--	--	--	--
A0A7J6JX63	ATPase, AFG1 family protein	TGRH88_055550	145384.0846	91193.6	126303.8876	145259.4074	0.87116959	0.604267423	-0.198974499	Nonsignificant	None	1	Molecular Function:ATP binding (GO:0005524)	peroxisome-assembly ATPase	3.6.4.7	--	Predicted ATPase	R	General function prediction only ;	IPR005654 [ATPase, AFG1-like]	--	--
A0A7J6JX65	GDA1_CD39 (Nucleoside phosphatase) family protein	TGRH88_066010	181294.1829	174505	192691.3849	195293.2466	0.917044527	0.047429409	-0.124936309	Nonsignificant	None	1	Molecular Function:hydrolase activity (GO:0016787)	--	--	--	Nucleoside phosphatase	F	Nucleotide transport and metabolism ;	IPR000407 [Nucleoside phosphatase GDA1/CD39]	vacuole protein	--
A0A7J6JX66	Translation initiation factor eIF2B subunit beta	TGRH88_052190	55317.47422	40333.5	63364.33106	57048.67084	0.794357525	0.267245564	-0.332139611	Nonsignificant	None	1	Biological Process:cellular metabolic process (GO:0044237)	translation initiation factor eIF-2B subunit beta	--	ko03013 RNA transport	Translation initiation factor 2B, beta subunit (eIF-2Bbeta/GCD7)	J	Translation, ribosomal structure and biogenesis ;	IPR000649 [Initiation factor 2B-related]	nucleus protein	--
A0A7J6JX67	Cyclin_dependent kinase 2 homolog	TGRH88_062990	38712.07028	31716.1	33327.89137	33919.68113	1.047296842	0.694939257	0.066670412	Nonsignificant	None	3	Molecular Function:protein kinase activity (GO:0004672),Molecular Function:ATP binding (GO:0005524),Biological Process:protein phosphorylation (GO:0006468)	--	--	--	Cdc2-related protein kinase	D	Cell cycle control, cell division, chromosome partitioning ;	IPR000719 [Protein kinase domain]	nucleus protein	--
A0A7J6JX68	Glucose_6_phosphate 1_dehydrogenase	TGRH88_065050	654059.2164	583624	599286.9701	602286.0851	1.030052406	0.659461925	0.042717739	Nonsignificant	None	5	Molecular Function:glucose-6-phosphate dehydrogenase activity (GO:0004345),Biological Process:carbohydrate metabolic process (GO:0005975),Biological Process:glucose metabolic process (GO:0006006),Molecular Function:NADP binding (GO:0050661),Biological Process:oxidation-reduction process (GO:0055114)	--	--	ko00030 Pentose phosphate pathway ko00480 Glutathione metabolism ko01100 Metabolic pathways ko01110 Biosynthesis of secondary metabolites ko01130 Biosynthesis of antibiotics ko01200 Carbon metabolism	Glucose-6-phosphate 1-dehydrogenase	G	Carbohydrate transport and metabolism ;	IPR006148 [Glucosamine/galactosamine-6-phosphate isomerase] ; IPR022674[Glucose-6-phosphate dehydrogenase, NAD-binding] ; IPR022675[Glucose-6-phosphate dehydrogenase, C-terminal]	cytoplasm protein	--
A0A7J6JX73	choline_phosphate cytidylyltransferase	TGRH88_055650	130054.0356	119165	123523.8753	130177.7658	0.982331192	0.758938541	-0.025718585	Nonsignificant	None	2	Molecular Function:catalytic activity (GO:0003824),Biological Process:biosynthetic process (GO:0009058)	choline-phosphate cytidylyltransferase	2.7.7.15	ko00440 Phosphonate and phosphinate metabolism ko00564 Glycerophospholipid metabolism ko01100 Metabolic pathways	Phosphorylcholine transferase/cholinephosphate cytidylyltransferase	I	Lipid transport and metabolism ;	IPR004821 [Cytidyltransferase-like domain]	nucleus protein	--
A0A7J6JX74	UBA_TS_N domain_containing protein	TGRH88_051060	156767.7608	107352	191126.4945	181850.2933	0.708139942	0.162781485	-0.497893603	Nonsignificant	None	--	--				Uncharacterized conserved protein	S	Function unknown ;	IPR008580 [PPPDE putative peptidase domain] ; IPR015940[Ubiquitin-associated domain] ; IPR018997[PUB domain]	cytoplasm protein	--
A0A7J6JX76	Transporter, major facilitator family protein	TGRH88_055770	5621.167778	3774.97	11031.55782	10299.82447	0.440484243	0.026586883	-1.182837683	Significant	down	2	Cellular Component:integral component of membrane (GO:0016021),Biological Process:transmembrane transport (GO:0055085)	--	--	--	Sugar transporter/spinster transmembrane protein	G	Carbohydrate transport and metabolism ;	IPR011701 [Major facilitator superfamily]	--	--
A0A7J6JX77	Putative guanine nucleotide_binding protein	TGRH88_065150	29196.65131	22267.4	31763.77819	29221.32939	0.843878995	0.32609832	-0.244891951	Nonsignificant	None	--	--				Guanine nucleotide-binding protein	R	General function prediction only ;	--	nucleus protein	--
A0A7J6JX81	rRNA 2_O_methyltransferase fibrillarin	TGRH88_050910	335834.4199	283227	433747.9888	388262.7475	0.753106246	0.100100985	-0.409074684	Nonsignificant	None	4	Molecular Function:RNA binding (GO:0003723),Biological Process:rRNA processing (GO:0006364),Biological Process:tRNA processing (GO:0008033),Molecular Function:methyltransferase activity (GO:0008168)	rRNA 2'-O-methyltransferase fibrillarin	2.1.1.-	ko03008 Ribosome biogenesis in eukaryotes	Fibrillarin and related nucleolar RNA-binding proteins	A	RNA processing and modification ;	IPR000692 [Fibrillarin]	--	--
A0A7J6JX83	Esterase_lipase_thioesterase domain_containing protein	TGRH88_063100	45281.19557	32202.8	49311.79629	58566.43619	0.718254219	0.198260349	-0.477433534	Nonsignificant	None	--	--	uncharacterized protein	--	--	--	--	--	IPR022742 [Serine aminopeptidase, S33]	--	--
A0A7J6JX86	MCM2_3_5 family protein	TGRH88_055870	75359.03782	72395.9	97614.05689	95980.5586	0.76321822	0.005404231	-0.389832482	Nonsignificant	None	3	Molecular Function:DNA binding (GO:0003677),Molecular Function:ATP binding (GO:0005524),Biological Process:DNA replication (GO:0006260)	DNA replication licensing factor MCM3	3.6.4.12	ko03030 DNA replication	DNA replication licensing factor, MCM3 component	L	Replication, recombination and repair ;	IPR001208 [MCM domain] ; IPR033762[MCM OB domain]	nucleus protein	--
A0A7J6JX87	Platelet_binding protein GspB	TGRH88_051160	7477.157719	6071.37	9769.502183	11938.14953	0.624136037	0.087381965	-0.68006758	Nonsignificant	None	--	--	--	--	--	--	--	--	--	--	--
A0A7J6JX89	Paf1_RNA polymerase II complex component LEO1	TGRH88_055850	36640.57953	33417	34674.7594	42057.46197	0.913013833	0.494493789	-0.131291377	Nonsignificant	None	3	Biological Process:transcription elongation from RNA polymerase II promoter (GO:0006368),Biological Process:histone modification (GO:0016570),Cellular Component:Cdc73/Paf1 complex (GO:0016593)	RNA polymerase-associated protein LEO1	--	--	--	--	--	IPR007149 [Leo1-like protein]	nucleus protein	--
A0A7J6JX94	WD_40 repeat protein	TGRH88_052490	31084.54583	23727.3	38533.6134	30280.44364	0.796521062	0.33288734	-0.328215583	Nonsignificant	None	--	--	COMPASS component SWD2	--	ko03015 mRNA surveillance pathway	Histone H3 (Lys4) methyltransferase complex and RNA cleavage factor II complex, subunit SWD2	ABO	RNA processing and modification ; Chromatin structure and dynamics ; Posttranslational modification, protein turnover, chaperones ;	--	--	--
A0A7J6JX96	Cap_specific mRNA (nucleoside_2_O_)_methyltransferase 2	TGRH88_065350	23921.69019	20008.2	38396.55595	32307.20142	0.621323277	0.065944613	-0.686583992	Nonsignificant	None	2	Molecular Function:methyltransferase activity (GO:0008168),Biological Process:methylation (GO:0032259)	cap2 methyltransferase	2.1.1.296	--	FtsJ-like RNA methyltransferase	A	RNA processing and modification ;	IPR002877 [Ribosomal RNA methyltransferase FtsJ domain]	--	--
A0A7J6JX97	EF hand domain_containing protein	TGRH88_055970	168418.7873	144567	200325.4076	162092.6162	0.863604365	0.387097381	-0.21155756	Nonsignificant	None	--	--	--	--	--	--	--	--	--	--	--
A0A7J6JX98	Zinc finger (CCCH type) motif_containing protein	TGRH88_048910	206930.2266	158978	223895.9221	193078.4873	0.877531614	0.464857802	-0.188476993	Nonsignificant	None	1	Molecular Function:metal ion binding (GO:0046872)	--	--	--	--	--	--	IPR000571 [Zinc finger, CCCH-type]	--	--
A0A7J6JX99	GYF domain_containing protein	TGRH88_051260	13218.33734	9153.72	23271.52715	33090.47628	0.396935098	0.085413069	-1.333024961	Nonsignificant	None	--	--	--	--	--	--	--	--	--	--	--
A0A7J6JXA1	XIAP_associated factor 1	TGRH88_052800	103010.4997	69914.4	56950.22342	77335.96995	1.287734021	0.424953704	0.364834638	Nonsignificant	None	--	--	--	--	--	--	--	--	--	--	--
A0A7J6JXA3	DNA_directed RNA polymerase alpha chain rpoA	TGRH88_063300	22345.38876	19722.1	16920.63694	25746.73921	0.985940373	0.953980357	-0.020427696	Nonsignificant	None	1	Molecular Function:DNA-directed 5'-3' RNA polymerase activity (GO:0003899)	--	--	--	--	--	--	IPR011263 [DNA-directed RNA polymerase, RpoA/D/Rpb3-type]	cyanelle protein	--
A0A7J6JXA4	Transmembrane protein	TGRH88_052590	57903.08175	49389.5	55489.74538	65172.69864	0.889196159	0.408687796	-0.169426379	Nonsignificant	None	--	--	--	--	--	--	--	--	--	--	--
A0A7J6JXA5	Family A protein	TGRH88_065450	62149.92761	59504.1	85590.95702	68197.46043	0.791048049	0.209310179	-0.338162767	Nonsignificant	None	--	--	--	--	--	--	--	--	--	--	--
A0A7J6JXB2	ER lumen protein_retaining receptor	TGRH88_066410	131755.1399	108447	101940.1758	109824.6856	1.13428705	0.367208146	0.181785784	Nonsignificant	None	3	Biological Process:protein retention in ER lumen (GO:0006621),Cellular Component:integral component of membrane (GO:0016021),Molecular Function:ER retention sequence binding (GO:0046923)	ER lumen protein retaining receptor	--		ER lumen protein retaining receptor	U	Intracellular trafficking, secretion, and vesicular transport ;	IPR000133 [ER lumen protein retaining receptor]	endoplasmic reticulum protein	--
A0A7J6JXB4	Transmembrane protein	TGRH88_052690	6095.111045	4405.2	4761.710286	11068.39915	0.6633126	0.500087973	-0.592239164	Nonsignificant	None	--	--	--	--	--	--	--	--	--	--	--
A0A7J6JXB8	Putative mitochondrial inner membrane translocase subunit TIM17	TGRH88_051460	63517.08075	63298.8	67596.01243	49788.87924	1.080342444	0.689926016	0.111488686	Nonsignificant	None	--	--	mitochondrial import inner membrane translocase subunit TIM17	--	--	Mitochondrial import inner membrane translocase, subunit TIM17	U	Intracellular trafficking, secretion, and vesicular transport ;	IPR003397 [Mitochondrial inner membrane translocase subunit Tim17/Tim22/Tim23/peroxisomal protein PMP24]	--	--
A0A7J6JXB9	Regulator of chromosome condensation (RCC1) repeat_containing protein	TGRH88_053000	80153.36009	66264.9	88084.6773	95115.54393	0.799225345	0.141946407	-0.32332576	Nonsignificant	None	--	--	--	--	--	--	--	--	IPR000408 [Regulator of chromosome condensation, RCC1]	nucleus protein	--
A0A7J6JXC6	Thioredoxin reductase	TGRH88_049210	1086003.662	1154530	892106.7297	820801.2193	1.308029228	0.033382673	0.387394778	Nonsignificant	None	3	Molecular Function:oxidoreductase activity (GO:0016491),Biological Process:cell redox homeostasis (GO:0045454),Biological Process:oxidation-reduction process (GO:0055114)	thioredoxin reductase (NADPH)	1.8.1.9	ko00450 Selenocompound metabolism	Thioredoxin reductase	O	Posttranslational modification, protein turnover, chaperones ;	IPR004099 [Pyridine nucleotide-disulphide oxidoreductase, dimerisation domain] ; IPR023753[FAD/NAD(P)-binding domain]	mitochondrion protein	--
A0A7J6JXC8	ATPase, AAA family protein	TGRH88_051560	69505.9615	42516.9	23753.81913	31772.77883	2.017463083	0.182607676	1.012542274	Nonsignificant	None	1	Molecular Function:ATP binding (GO:0005524)				AAA+-type ATPase	O	Posttranslational modification, protein turnover, chaperones ;	IPR003959 [ATPase, AAA-type, core]	centrosome protein	--
A0A7J6JXC9	Uncharacterized protein	TGRH88_051410	470548.1563	305204	447109.1477	447352.8373	0.867283539	0.603592311	-0.205424367	Nonsignificant	None	--	--	--	--	--	--	--	--	--	--	--
A0A7J6JXD0	Putative ribosome biogenesis protein nep1	TGRH88_053100	33407.29843	24498	37776.04062	36214.6233	0.782602769	0.217316208	-0.353647881	Nonsignificant	None	1	Molecular Function:methyltransferase activity (GO:0008168)	rRNA small subunit pseudouridine methyltransferase Nep1	2.1.1.260	ko03008 Ribosome biogenesis in eukaryotes	Protein required for 18S rRNA maturation and 40S ribosome biogenesis	J	Translation, ribosomal structure and biogenesis ;	IPR005304 [Ribosomal biogenesis, methyltransferase, EMG1/NEP1]	--	--
A0A7J6JXD3	Uncharacterized protein	TGRH88_052890	43553.35627	30864	37957.92027	44912.77587	0.897993618	0.618209941	-0.155222903	Nonsignificant	None	--	--	--	--	--	--	--	--	--	--	--
A0A7J6JXD5	Ribosomal protein RPL11	TGRH88_049310	1164590.421	1179720	1306204.203	1468384.128	0.844921892	0.11838948	-0.243110116	Nonsignificant	None	--	--	large subunit ribosomal protein L11e	--	ko03010 Ribosome	60S ribosomal protein L11	J	Translation, ribosomal structure and biogenesis ;	IPR031309 [Ribosomal protein L5, C-terminal] ; IPR031310[Ribosomal protein L5, N-terminal]	cytoplasm protein	--
A0A7J6JXD7	AP2 domain transcription factor AP2XI_5	TGRH88_056350	51470.82555	52141.6	50098.25737	54591.93577	0.989705171	0.834576282	-0.014929278	Nonsignificant	None	--	--	--	--	--	--	--	--	IPR001471 [AP2/ERF domain]	--	--
A0A7J6JXD8	Transmembrane protein	TGRH88_051660	95561.01154	61311.2	118387.5888	113474.692	0.676574952	0.162521043	-0.563678328	Nonsignificant	None	--	--	--	--	--	--	--	--	--	--	--
A0A7J6JXD9	WD domain, G_beta repeat_containing protein	TGRH88_051510	85470.31648	71544.1	81195.92078	78520.93755	0.983079796	0.866453359	-0.024619571	Nonsignificant	None	--	--	--	--	--	Thyroid hormone receptor-associated protein complex, subunit TRAP230	K	Transcription ;	--	nucleus protein	--
A0A7J6JXE0	Proteasome beta subunit	TGRH88_053200	1051821.876	987392	1015736.961	1016619.936	1.003373905	0.932502864	0.004859324	Nonsignificant	None	3	Molecular Function:threonine-type endopeptidase activity (GO:0004298),Cellular Component:proteasome core complex (GO:0005839),Biological Process:proteolysis involved in cellular protein catabolic process (GO:0051603)	20S proteasome subunit beta 3	3.4.25.1	ko03050 Proteasome	20S proteasome, regulatory subunit beta type PSMB3/PUP3	O	Posttranslational modification, protein turnover, chaperones ;	IPR001353 [Proteasome, subunit alpha/beta]	nucleus protein	--
A0A7J6JXE3	dTMP kinase	TGRH88_048340	232347.4217	244329	276898.813	254607.7966	0.896840064	0.162604555	-0.157077367	Nonsignificant	None	--	--	dTMP kinase	2.7.4.9	ko00240 Pyrimidine metabolism ko01100 Metabolic pathways	Thymidylate kinase/adenylate kinase	F	Nucleotide transport and metabolism ;	--	--	--
A0A7J6JXE4	Protein MAK16 homolog	TGRH88_063700	22387.26574	18228.9	32391.93661	42087.30349	0.545335394	0.084879395	-0.874784301	Nonsignificant	None	--	--	protein MAK16	--	--	RNA-binding nuclear protein (MAK16) containing a distinct C4 Zn-finger	A	RNA processing and modification ;	IPR006958 [Mak16 protein] ; IPR029004[Ribosomal L28e/Mak16]	nucleus protein	--
A0A7J6JXE5	Thrombospondin type 1 domain_containing protein	TGRH88_065850	54744.20918	41011.5	63605.93045	65333.84281	0.742639038	0.13867982	-0.42926694	Nonsignificant	None	--	--	--	--	--	--	--	--	IPR000884 [Thrombospondin type-1 (TSP1) repeat]	--	--
A0A7J6JXE6	WDHD1_CFT4 second beta_propeller domain_containing protein	TGRH88_051760	113219.2547	98698.2	158678.3358	171631.521	0.641571695	0.025966247	-0.640317601	Significant	down	--	--	--	--	--	--	--	--	IPR022100 [Minichromosome loss protein Mcl1, middle region]	--	--
A0A7J6JXE8	Putative ubiquitin conjugating enzyme E2	TGRH88_056450	225746.4746	163451	269266.0858	202040.0236	0.825784913	0.464859947	-0.276162034	Nonsignificant	None	--	--	ubiquitin-conjugating enzyme E2 A	2.3.2.23	ko04120 Ubiquitin mediated proteolysis	Ubiquitin-protein ligase	O	Posttranslational modification, protein turnover, chaperones ;	IPR000608 [Ubiquitin-conjugating enzyme E2]	cell membrane protein	--
A0A7J6JXE9	Amino acid transporter transmembrane domain_containing protein	TGRH88_049420	14668.88954	12225.7	17291.52116	20000.69083	0.721185151	0.104212609	-0.471558402	Nonsignificant	None	--	--	--	--	--	--	--	--	IPR013057 [Amino acid transporter, transmembrane domain]	--	--
A0A7J6JXF0	AAR2 protein	TGRH88_053300	47841.36934	28908.4	39357.12404	42454.09462	0.938132576	0.816608784	-0.092136277	Nonsignificant	None	--	--	A1 cistron-splicing factor AAR2	--	--	mRNA splicing factor	A	RNA processing and modification ;	IPR007946 [A1 cistron-splicing factor, AAR2]	--	--
A0A7J6JXF1	Apoptosis antagonizing transcription factor	TGRH88_051860	64256.43414	32970	50673.17324	49880.09048	0.966914753	0.93256335	-0.048539393	Nonsignificant	None	1	Cellular Component:nucleus (GO:0005634)	protein AATF/BFR2	--	--	Apoptosis antagonizing transcription factor/protein transport protein	KU	Transcription ; Intracellular trafficking, secretion, and vesicular transport ;	IPR012617 [Apoptosis-antagonizing transcription factor, C-terminal] ; IPR025160[AATF leucine zipper-containing domain]	--	--
A0A7J6JXF4	Phytanoyl_CoA dioxygenase (PhyH) superfamily protein	TGRH88_053090	67212.30985	61062.1	77083.29025	67979.74713	0.884266676	0.266064999	-0.177446574	Nonsignificant	None	--	--	--	--	--	--	--	--	IPR008775 [Phytanoyl-CoA dioxygenase]	--	--
A0A7J6JXF6	DEP domain_containing protein	TGRH88_065950	67371.77358	53425.4	53715.12335	23892.80272	1.556505626	0.319922285	0.638310792	Nonsignificant	None	1	Biological Process:intracellular signal transduction (GO:0035556)	--	--	--	--	--	--	IPR000591 [DEP domain] ; IPR006869[Domain of unknown function DUF547]	nucleus protein	--
A0A7J6JXF8	VHS domain_containing protein	TGRH88_056550	55459.54837	55455.4	65964.14779	69929.17646	0.816191295	0.100219531	-0.29302077	Nonsignificant	None	--	--	--	--	--	--	--	--	--	--	--
A0A7J6JXF9	3_methyl_2_oxobutanoate dehydrogenase (2_methylpropanoyl_transferring)	TGRH88_053400	1344463.863	1132130	1300815.176	1446106.789	0.901588722	0.403625348	-0.149458627	Nonsignificant	None	--	--	2-oxoisovalerate dehydrogenase E1 component beta subunit	1.2.4.4	ko00280 Valine, leucine and isoleucine degradation ko00640 Propanoate metabolism ko01100 Metabolic pathways ko01110 Biosynthesis of secondary metabolites ko01130 Biosynthesis of antibiotics	Branched chain alpha-keto acid dehydrogenase E1, beta subunit	C	Energy production and conversion ;	IPR005475 [Transketolase-like, pyrimidine-binding domain] ; IPR033248[Transketolase, C-terminal domain]	chloroplast protein	--
A0A7J6JXG0	Alpha_beta hydrolase family protein	TGRH88_051960	11496.95703	11075.3	10095.71966	20786.30112	0.730919042	0.518616056	-0.452216476	Nonsignificant	None	--	--	serine/arginine repetitive matrix protein 2	--	--	Predicted alpha/beta hydrolase BEM46	R	General function prediction only ;	--	--	--
A0A7J6JXG2	Large ribosomal subunit protein uL24c	TGRH88_056570	105711.8012	96218.7	79548.25178	83292.72536	1.240047221	0.061894619	0.31039506	Nonsignificant	None	4	Molecular Function:structural constituent of ribosome (GO:0003735),Cellular Component:intracellular (GO:0005622),Cellular Component:ribosome (GO:0005840),Biological Process:translation (GO:0006412)	--	--	--	Mitochondrial/chloroplast ribosomal protein L24	J	Translation, ribosomal structure and biogenesis ;	IPR003256 [Ribosomal protein L24]	chloroplast protein	--
A0A7J6JXG3	Eukaryotic initiation factor 4E	TGRH88_051810	27888.88303	9007.96	27209.79157	31911.60674	0.624086102	0.371676955	-0.68018301	Nonsignificant	None	4	Molecular Function:RNA binding (GO:0003723),Molecular Function:translation initiation factor activity (GO:0003743),Cellular Component:cytoplasm (GO:0005737),Biological Process:translational initiation (GO:0006413)	--	--	--	--	--	--	IPR001040 [Translation Initiation factor eIF- 4e]	--	--
A0A7J6JXG9	Uncharacterized protein	TGRH88_053500	48558.24639	32608.9	46741.51557	47657.28693	0.859832373	0.494635192	-0.217872665	Nonsignificant	None	--	--	--	--	--	--	--	--	--	--	--
A0A7J6JXH0	Spc97 _ Spc98 family protein	TGRH88_049620	9486.116919	5504.11	15581.02336	10018.32817	0.585570572	0.261102395	-0.772085043	Nonsignificant	None	5	Biological Process:microtubule cytoskeleton organization (GO:0000226),Cellular Component:spindle pole (GO:0000922),Cellular Component:microtubule organizing center (GO:0005815),Biological Process:microtubule nucleation (GO:0007020),Molecular Function:gamma-tubulin binding (GO:0043015)	gamma-tubulin complex component 3	--	--	Gamma-tubulin complex, DGRIP91/SPC98 component	Z	Cytoskeleton ;	IPR007259 [Gamma-tubulin complex component protein]	cytoplasm protein	--
A0A7J6JXH1	Putative 60S ribosomal protein L7_B	TGRH88_064000	63727.88519	47625.2	75881.25231	90683.04115	0.668529148	0.127585379	-0.580937631	Nonsignificant	None	--	--	large subunit ribosomal protein L7e	--	ko03010 Ribosome	60S ribosomal protein L7	J	Translation, ribosomal structure and biogenesis ;	--	cytoplasm protein	--
A0A7J6JXH3	Histidine acid phosphatase superfamily protein	TGRH88_048630	95052.21811	66685	93316.30812	101799.0051	0.828931443	0.376671725	-0.270675307	Nonsignificant	None	--	--	--	--	--	--	--	--	--	--	--
A0A7J6JXH4	Ubiquinol_cytochrome c chaperone domain_containing protein	TGRH88_056670	10460.13516	12496.7	8719.484018	6372.330928	1.521144756	0.127035176	0.60515745	Nonsignificant	None	--	--	--	--	--	--	--	--	IPR021150 [Ubiquinol-cytochrome c chaperone/UPF0174]	--	--
A0A7J6JXH6	Uncharacterized protein	TGRH88_066150	9576.116929	3310.34	11038.21638	4085.056735	0.85209444	0.833377567	-0.230914758	Nonsignificant	None	--	--	--	--	--	--	--	--	--	--	--
A0A7J6JXH7	Peptidyl_tRNA hydrolase domain_containing protein	TGRH88_053290	3685.457797	3520.58	0	0	Inf	0	Inf	Significant	up	3	Molecular Function:translation release factor activity (GO:0003747),Cellular Component:cytoplasm (GO:0005737),Biological Process:translational termination (GO:0006415)	peptide chain release factor 1	--	--	Mitochondrial polypeptide chain release factor	J	Translation, ribosomal structure and biogenesis ;	IPR000352 [Peptide chain release factor class I/class II] ; IPR005139[Peptide chain release factor]	mitochondrion protein	--
A0A7J6JXI0	Transmembrane protein	TGRH88_049720	57985.17955	50757.8	62145.4524	61421.36085	0.880033859	0.178056297	-0.184369062	Nonsignificant	None	--	--	--	--	--	--	--	--	--	--	--
A0A7J6JXI1	Inositol phospholipid synthesis protein Scs3p	TGRH88_052160	4425.260714	1379.64	4284.729608	2370.765559	0.872196669	0.83508189	-0.197274614	Nonsignificant	None	--	--	--	--	--	--	--	--	--	--	--
A0A7J6JXI3	SAC3_GANP family protein	TGRH88_064100	165240.1592	148341	148243.5738	154209.2667	1.036793566	0.597965162	0.052128671	Nonsignificant	None	--	--	26S proteasome regulatory subunit N12	--	ko03050 Proteasome	26S proteasome regulatory complex, subunit RPN12/PSMD8	O	Posttranslational modification, protein turnover, chaperones ;	IPR033464 [CSN8/PSMD8/EIF3K]	--	--
A0A7J6JXI5	BSD domain_containing protein	TGRH88_053390	25641.95851	17287.5	32715.27821	28808.73802	0.697767492	0.181319996	-0.519181709	Nonsignificant	None	--	--	--	--	--	--	--	--	IPR005607 [BSD domain]	--	--
A0A7J6JXI7	PA domain_containing protein	TGRH88_052010	38618.26112	24679.6	27027.00511	25236.70881	1.211124438	0.514594471	0.276347103	Nonsignificant	None	--	--	--	--	--	--	--	--	IPR003137 [PA domain]	Golgi apparatus protein	--
A0A7J6JXJ0	Nop14_like family protein	TGRH88_052260	76001.97953	64599.1	92818.34133	90449.75836	0.76718796	0.067094168	-0.382348016	Nonsignificant	None	1	Cellular Component:small-subunit processome (GO:0032040)	nucleolar protein 14	--	--	AAA ATPase containing von Willebrand factor type A (vWA) domain	R	General function prediction only ;	IPR007276 [Nucleolar protein 14]	nucleus protein	--
A0A7J6JXJ1	Regulator of chromosome condensation (RCC1) repeat_containing protein	TGRH88_049820	96236.60309	65301.2	79097.05034	86388.32832	0.976145472	0.9125114	-0.03483193	Nonsignificant	None	--	--	--	--	--	E3 ubiquitin protein ligase	O	Posttranslational modification, protein turnover, chaperones ;	--	nucleus protein	--
A0A7J6JXJ2	Ribosomal protein RPL7	TGRH88_053800	774602.2101	905234	695460.3692	628933.2596	1.268381374	0.136196974	0.342988597	Nonsignificant	None	--	--	large subunit ribosomal protein L7e	--	ko03010 Ribosome	60S ribosomal protein L7	J	Translation, ribosomal structure and biogenesis ;	IPR012988 [Ribosomal protein L30, N-terminal] ; IPR016082[Ribosomal protein L30, ferredoxin-like fold domain]	cytoplasm protein	--
A0A7J6JXJ6	Ribosomal protein RPL4	TGRH88_048830	2905670.65	3274880	1978627.778	1949520.154	1.573400686	0.025986862	0.653886118	Significant	up	3	Molecular Function:structural constituent of ribosome (GO:0003735),Cellular Component:ribosome (GO:0005840),Biological Process:translation (GO:0006412)	large subunit ribosomal protein L4e	--	ko03010 Ribosome	Ribosomal protein RPL1/RPL2/RL4L4	A	RNA processing and modification ;	IPR002136 [Ribosomal protein L4/L1e] ; IPR025755[60S ribosomal protein L4, C-terminal domain]	cytoplasm protein	--
A0A7J6JXJ8	Transmembrane protein	TGRH88_066350	15754.14202	15826.4	22334.14741	19142.81218	0.761399638	0.198432936	-0.393274211	Nonsignificant	None	--	--	--	--	--	--	--	--	--	--	--
A0A7J6JXJ9	Eukaryotic initiation factor_2, alpha subunit	TGRH88_052360	579341.9374	635950	488019.1146	577913.353	1.14012095	0.294965326	0.189186881	Nonsignificant	None	3	Molecular Function:nucleic acid binding (GO:0003676),Molecular Function:RNA binding (GO:0003723),Molecular Function:translation initiation factor activity (GO:0003743)	translation initiation factor 2 subunit 1	--	ko03013 RNA transport ko04141 Protein processing in endoplasmic reticulum	Translation initiation factor 2, alpha subunit (eIF-2alpha)	J	Translation, ribosomal structure and biogenesis ;	IPR003029 [S1 domain] ; IPR011488[Translation initiation factor 2, alpha subunit]	--	--
A0A7J6JXK1	Histone arginine methyltransferase PRMT3	TGRH88_038480	10086.79127	4404.78	9936.704508	11572.072	0.673751539	0.357167285	-0.569711432	Nonsignificant	None	--	--	--	--	--	--	--	--	--	--	--
A0A7J6JXK3	Uncharacterized protein	TGRH88_053590	48894.09027	48179	65282.87637	74421.10278	0.694848428	0.043252966	-0.525229788	Nonsignificant	None	--	--	--	--	--	--	--	--	--	--	--
A0A7J6JXK4	Transmembrane protein	TGRH88_052210	687868.3682	749153	593857.7848	589382.874	1.214479369	0.053928055	0.280337982	Nonsignificant	None	--	--	--	--	--	--	--	--	--	--	--
A0A7J6JXK5	Starch binding domain_containing protein	TGRH88_053900	29141.05193	23097.5	28588.91604	20756.7191	1.058625586	0.797507231	0.082192429	Nonsignificant	None	1	Molecular Function:starch binding (GO:2001070)	--	--	--	--	--	--	IPR002044 [Carbohydrate binding module family 20]	--	--
A0A7J6JXK8	GTPase activating protein for Arf protein	TGRH88_048930	85378.40007	67907.2	94285.16702	95151.87273	0.809163827	0.174726743	-0.305496268	Nonsignificant	None	1	Molecular Function:GTPase activator activity (GO:0005096)	stromal membrane-associated protein	--	ko04144 Endocytosis	Predicted GTPase-activating protein	T	Signal transduction mechanisms ;	IPR001164 [Arf GTPase activating protein]	nucleus protein	--
A0A7J6JXL3	non_specific serine_threonine protein kinase	TGRH88_052310	22756.70584	18397.2	27215.4915	23092.53116	0.818038628	0.266628035	-0.289759125	Nonsignificant	None	3	Molecular Function:protein kinase activity (GO:0004672),Molecular Function:ATP binding (GO:0005524),Biological Process:protein phosphorylation (GO:0006468)	serine/threonine-protein kinase PRP4	2.7.11.1	--	U4/U6-associated splicing factor PRP4	A	RNA processing and modification ;	IPR000719 [Protein kinase domain]	cytoplasm protein	--
A0A7J6JXL5	protein_L_isoaspartate(D_aspartate) O_methyltransferase	TGRH88_054000	71733.13051	52425.6	86117.94165	92396.59278	0.695510485	0.11578088	-0.52385583	Nonsignificant	None	--	--	protein-L-isoaspartate(D-aspartate) O-methyltransferase	2.1.1.77	--	Protein-L-isoaspartate(D-aspartate) O-methyltransferase	O	Posttranslational modification, protein turnover, chaperones ;	--	cytoplasm protein	--
A0A7J6JXM0	Proteasome 26S regulatory subunit	TGRH88_052560	597965.362	571262	681937.2803	643979.8699	0.881825355	0.077646597	-0.181435135	Nonsignificant	None	--	--	26S proteasome regulatory subunit N1	--	ko03050 Proteasome	26S proteasome regulatory complex, subunit RPN1/PSMD2	O	Posttranslational modification, protein turnover, chaperones ;	--	--	--
A0A7J6JXM1	Myb family DNA_binding domain_containing protein	TGRH88_038680	59558.40526	44453.9	47566.83982	52969.72513	1.034571902	0.848559206	0.049033916	Nonsignificant	None	--	--	pre-mRNA-splicing factor CDC5/CEF1	--	ko03040 Spliceosome	mRNA splicing protein CDC5 (Myb superfamily)	AD	RNA processing and modification ; Cell cycle control, cell division, chromosome partitioning ;	IPR021786 [Pre-mRNA splicing factor component Cdc5p/Cef1]	cytoplasm protein	--
A0A7J6JXM5	Probable cytosolic iron_sulfur protein assembly protein CIAO1 homolog	TGRH88_052410	22747.36042	21677.1	15907.86265	19290.33306	1.262123229	0.121495706	0.335852776	Nonsignificant	None	1	Molecular Function:protein binding (GO:0005515)	--	--	--	WD40 repeat protein	R	General function prediction only ;	IPR001680 [WD40 repeat]	nucleus protein	--
A0A7J6JXM6	Uncharacterized protein	TGRH88_053790	147896.7031	132632	122961.9138	151422.3288	1.022393635	0.866669255	0.031950759	Nonsignificant	None	--	--	--	--	--	--	--	--	--	--	--
A0A7J6JXN0	Uncharacterized protein	TGRH88_048280	3221.546077	2901.54	0	0	Inf	0	Inf	Significant	up	--	--	--	--	--	--	--	--	--	--	--
A0A7J6JXN1	SAG_related sequence SRS47C	TGRH88_038780	51746.4565	53546.5	63295.15461	43976.27132	0.981556417	0.92808338	-0.026856903	Nonsignificant	None	--	--	--	--	--	--	--	--	--	--	--
A0A7J6JXN4	LisH protein	TGRH88_053890	35493.45796	23889.2	33671.7009	27220.90999	0.975203019	0.91984003	-0.036225503	Nonsignificant	None	1	Molecular Function:protein binding (GO:0005515)				LisH motif-containing protein	Z	Cytoskeleton ;	IPR006594 [LIS1 homology motif] ; IPR024964[CTLH/CRA C-terminal to LisH motif domain]	--	--
A0A7J6JXN5	CRAL_TRIO domain_containing protein	TGRH88_050320	7450.884057	11432	19488.97451	21709.18238	0.458342933	0.039284143	-1.125500666	Significant	down	--	--	--	--	--	Phosphatidylinositol transfer protein PDR16 and related proteins	I	Lipid transport and metabolism ;	IPR001251 [CRAL-TRIO lipid binding domain]	--	--
A0A7J6JXN7	Vacuolar protein sorting_associated protein 13 DH_like domain_containing protein	TGRH88_052760	77791.45133	50703	68613.32076	68113.25547	0.939791333	0.81218236	-0.089587632	Nonsignificant	None	--	--	--	--	--	Vacuolar protein sorting-associated protein	U	Intracellular trafficking, secretion, and vesicular transport ;	IPR009543 [Vacuolar protein sorting-associated protein 13, SHR-binding domain] ; IPR031645[Vacuolar protein sorting-associated protein 13, C-terminal]	--	--
A0A7J6JXN8	Leucine rich repeat protein	TGRH88_052510	101989.0091	79213.2	104971.8919	95474.03134	0.903995482	0.517125401	-0.145612532	Nonsignificant	None	1	Molecular Function:protein binding (GO:0005515)	--	--	--	--	--	--	IPR001611 [Leucine-rich repeat]	--	--
A0A7J6JXP1	proteasome endopeptidase complex	TGRH88_048380	958787.5605	722820	1046657.796	1040076.663	0.805856036	0.335585331	-0.311405966	Nonsignificant	None	3	Molecular Function:threonine-type endopeptidase activity (GO:0004298),Cellular Component:proteasome core complex (GO:0005839),Biological Process:proteolysis involved in cellular protein catabolic process (GO:0051603)	20S proteasome subunit beta 2	3.4.25.1	ko03050 Proteasome	20S proteasome, regulatory subunit beta type PSMB7/PSMB10/PUP1	O	Posttranslational modification, protein turnover, chaperones ;	IPR001353 [Proteasome, subunit alpha/beta]	nucleus protein	--
A0A7J6JXP2	Putative Gas41	TGRH88_038900	45866.17197	43045	57101.66025	42695.16215	0.890921873	0.535627311	-0.16662917	Nonsignificant	None	--	--	YEATS domain-containing protein 4	--	--	Transcription initiation factor IIF, auxiliary subunit	K	Transcription ;	IPR005033 [YEATS]	cytoplasm protein	--
A0A7J6JXP4	Uncharacterized protein	TGRH88_050420	317084.4179	228632	268608.0027	317769.3069	0.930657461	0.726699325	-0.10367783	Nonsignificant	None	--	--	--	--	--	--	--	--	--	--	--
A0A7J6JXP6	AP complex subunit sigma	TGRH88_052610	13670.23013	14735.9	5824.954884	8093.550526	2.040889398	0.028650569	1.029198001	Significant	up	--	--	AP-2 complex subunit sigma-1	--	ko04144 Endocytosis	Clathrin adaptor complex, small subunit	U	Intracellular trafficking, secretion, and vesicular transport ;	IPR022775 [AP complex, mu/sigma subunit]	nucleus protein	--
A0A7J6JXQ0	Transmembrane protein	TGRH88_039000	129962.9473	117258	103009.0426	99701.40614	1.219576735	0.077073235	0.286380535	Nonsignificant	None	--	--	--	--	--	--	--	--	--	--	--
A0A7J6JXQ4	Tetratricopeptide repeat_containing protein	TGRH88_054090	70949.53421	50627.2	63653.34352	57211.7612	1.005887799	0.976403085	0.00846939	Nonsignificant	None	--	--	--	--	--	--	--	--	--	--	--
A0A7J6JXQ5	Putative 60S ribosomal protein L7a	TGRH88_052710	550178.2908	409830	630526.4841	536882.5689	0.822340968	0.343973	-0.282191391	Nonsignificant	None	--	--	H/ACA ribonucleoprotein complex subunit 2	--	ko03008 Ribosome biogenesis in eukaryotes	Box H/ACA snoRNP component, involved in ribosomal RNA pseudouridinylation	A	RNA processing and modification ;	IPR004038 [Ribosomal protein L7Ae/L30e/S12e/Gadd45]	cytoplasm protein	--
A0A7J6JXQ6	Uncharacterized protein	TGRH88_050520	20685.45168	16950.7	29526.03668	31039.97504	0.621407133	0.02952703	-0.686389294	Significant	down	--	--	--	--	--	--	--	--	--	--	--
A0A7J6JXQ7	AARP2CN (NUC121) domain_containing protein	TGRH88_052960	92072.09162	67659.8	138198.739	118176.6766	0.623039035	0.092205114	-0.68260554	Nonsignificant	None	3	Molecular Function:ATP binding (GO:0005524),Cellular Component:nucleus (GO:0005634),Biological Process:ribosome biogenesis (GO:0042254)	ribosome biogenesis protein BMS1	--	ko03008 Ribosome biogenesis in eukaryotes	GTP-binding protein AARP2 involved in 40S ribosome biogenesis	J	Translation, ribosomal structure and biogenesis ;	IPR003959 [ATPase, AAA-type, core] ; IPR007034[Ribosome biogenesis protein BMS1/TSR1, C-terminal] ; IPR012948[AARP2CN]	cytoplasm protein	--
A0A7J6JXR2	AP_1 complex subunit gamma	TGRH88_052810	216589.1393	173601	201610.4832	212145.9172	0.94304315	0.64764883	-0.08460431	Nonsignificant	None	4	Biological Process:intracellular protein transport (GO:0006886),Biological Process:vesicle-mediated transport (GO:0016192),Cellular Component:membrane coat (GO:0030117),Cellular Component:clathrin adaptor complex (GO:0030131)	AP-1 complex subunit gamma-1	--		Vesicle coat complex AP-1, gamma subunit	U	Intracellular trafficking, secretion, and vesicular transport ;	IPR002553 [Clathrin/coatomer adaptor, adaptin-like, N-terminal] ; IPR008152[Clathrin adaptor, alpha/beta/gamma-adaptin, appendage, Ig-like subdomain]	Golgi apparatus protein	--
A0A7J6JXR3	Ubiquitin_fold modifier 1	TGRH88_050620	10143.32519	7355.03	16020.82494	18928.99125	0.500670879	0.049383074	-0.99806555	Significant	down	--	--	ubiquitin-fold modifier 1	--	--	Uncharacterized conserved protein	S	Function unknown ;	IPR005375 [Ubiquitin-fold modifier 1]	nucleus protein	--
A0A7J6JXR5	Alpha_galactosidase	TGRH88_049440	7602.906944	9030.73	16246.49043	16320.32395	0.510754191	0.007956034	-0.969298957	Significant	down	1	Biological Process:carbohydrate metabolic process (GO:0005975)	--	--	--	Alpha-D-galactosidase (melibiase)	G	Carbohydrate transport and metabolism ;	IPR002241 [Glycoside hydrolase, family 27]	lysosome protein	--
A0A7J6JXR9	SAG_related sequence SRS54	TGRH88_054600	90255.76651	80794.4	76513.68568	65012.72217	1.208609539	0.185913532	0.273348233	Nonsignificant	None	1	Cellular Component:membrane (GO:0016020)	major surface antigen	--	ko05145 Toxoplasmosis	--	--	--	IPR007226 [SRS domain]	vacuole protein	--
A0A7J6JXS1	Transmembrane protein	TGRH88_039180	516662.5144	505696	598697.5453	459521.6877	0.966112203	0.82129043	-0.049737343	Nonsignificant	None	--	--	--	--	--	--	--	--	--	--	--
A0A7J6JXS2	Uncharacterized protein	TGRH88_052910	51287.11102	39357.4	44530.97828	51044.68799	0.948405746	0.751511792	-0.076423692	Nonsignificant	None	--	--	--	--	--	--	--	--	--	--	--
A0A7J6JXS4	SNARE protein	TGRH88_039200	75352.17662	43607.7	47513.72681	59482.05168	1.111818413	0.758043913	0.15292118	Nonsignificant	None	2	Cellular Component:integral component of membrane (GO:0016021),Biological Process:vesicle-mediated transport (GO:0016192)	synaptobrevin homolog YKT6	--	ko04130 SNARE interactions in vesicular transport	SNARE protein YKT6, synaptobrevin/VAMP syperfamily	U	Intracellular trafficking, secretion, and vesicular transport ;	IPR001388 [Synaptobrevin]	Golgi apparatus protein	--
A0A7J6JXS5	Holocytochrome c_type synthase	TGRH88_053160	99566.65076	52682.3	79489.05021	59882.96593	1.09239254	0.823635027	0.127491367	Nonsignificant	None	2	Molecular Function:holocytochrome-c synthase activity (GO:0004408),Cellular Component:mitochondrion (GO:0005739)	cytochrome c heme-lyase	4.4.1.17	ko00860 Porphyrin and chlorophyll metabolism	Holocytochrome c synthase/heme-lyase	CO	Energy production and conversion ; Posttranslational modification, protein turnover, chaperones ;	IPR000511 [Cytochrome c/c1 haem-lyase]	--	--
A0A7J6JXS6	Putative DnaJ family chaperone	TGRH88_050720	1540220.981	1355440	1509743.595	1614763.241	0.926757768	0.39423294	-0.109735792	Nonsignificant	None	2	Molecular Function:heat shock protein binding (GO:0031072),Molecular Function:unfolded protein binding (GO:0051082)	DnaJ homolog subfamily A member 2	--	ko04141 Protein processing in endoplasmic reticulum	Molecular chaperone (DnaJ superfamily)	O	Posttranslational modification, protein turnover, chaperones ;	IPR001305 [Heat shock protein DnaJ, cysteine-rich domain] ; IPR001623[DnaJ domain] ; IPR002939[Chaperone DnaJ, C-terminal]	mitochondrion protein	--
A0A7J6JXS9	Putative ubiquitin conjugating enzyme E2	TGRH88_049540	153221.2305	191796	108850.048	131678.9237	1.434410284	0.145034978	0.520457736	Nonsignificant	None	--	--	ubiquitin-conjugating enzyme E2 variant	--		Ubiquitin-conjugating enzyme E2	O	Posttranslational modification, protein turnover, chaperones ;	IPR000608 [Ubiquitin-conjugating enzyme E2]	nucleus protein	--
A0A7J6JXT0	Zinc finger, C3HC4 type (RING finger) domain_containing protein	TGRH88_053010	12707.17798	7846.91	8271.676628	13655.34701	0.937386137	0.867333529	-0.093284636	Nonsignificant	None	1	Molecular Function:metal ion binding (GO:0046872)	--	--	--	--	--	--	IPR018957 [Zinc finger, C3HC4 RING-type]	--	--
A0A7J6JXT1	Uncharacterized protein	TGRH88_039280	429341.9217	456489	531758.3205	482923.9219	0.873013131	0.147524305	-0.195924741	Nonsignificant	None	--	--	--	--	--	--	--	--	--	--	--
A0A7J6JXT2	Transmembrane protein	TGRH88_065100	9741.542814	7912.26	13041.83318	10698.05299	0.743634687	0.177252548	-0.427334028	Nonsignificant	None	--	--	--	--	--	--	--	--	--	--	--
A0A7J6JXT3	CNH domain_containing protein	TGRH88_054390	62879.58069	47402.5	66053.14446	66054.06126	0.834792319	0.392688873	-0.260510768	Nonsignificant	None	--	--	Vam6/Vps39-like protein vacuolar protein sorting-associated protein 39	--		Vacuolar assembly/sorting proteins VPS39/VAM6/VPS3	U	Intracellular trafficking, secretion, and vesicular transport ;	IPR001180 [Citron homology (CNH) domain] ; IPR019453[Vacuolar sorting protein 39/Transforming growth factor beta receptor-associated domain 2]	cytoplasm protein	--
A0A7J6JXT7	Transmembrane protein	TGRH88_053260	19398.85849	58003.5	14216.01918	16674.52974	2.505697088	0.352255582	1.325212019	Nonsignificant	None	--	--	--	--	--	--	--	--	--	--	--
A0A7J6JXT8	Uncharacterized protein	TGRH88_048770	18703.51141	11496.6	24659.20152	17312.48941	0.719535257	0.371139687	-0.474862715	Nonsignificant	None	--	--	--	--	--	--	--	--	--	--	--
A0A7J6JXT9	AMP_binding enzyme domain_containing protein	TGRH88_049640	652896.3614	677931	647549.8493	556640.246	1.10516385	0.311383458	0.144260277	Nonsignificant	None	2	Molecular Function:catalytic activity (GO:0003824),Biological Process:metabolic process (GO:0008152)	long-chain acyl-CoA synthetase	6.2.1.3	ko00061 Fatty acid biosynthesis ko00071 Fatty acid degradation ko01100 Metabolic pathways ko01212 Fatty acid metabolism ko04146 Peroxisome	Long-chain acyl-CoA synthetases (AMP-forming)	I	Lipid transport and metabolism ;	IPR000873 [AMP-dependent synthetase/ligase]	mitochondrion protein	--
A0A7J6JXU1	CBF_Mak21 family protein	TGRH88_053110	42339.63375	32079.5	43969.9236	41739.97421	0.868267676	0.394723157	-0.20378822	Nonsignificant	None	--	--	ribosome biogenesis protein MAK21	--	--	CAATT-binding transcription factor/60S ribosomal subunit biogenesis protein	JK	Translation, ribosomal structure and biogenesis ; Transcription ;	IPR005612 [CCAAT-binding factor]	nucleus protein	--
A0A7J6JXU2	FF domain protein	TGRH88_054900	52727.60802	47437.8	52947.83477	42561.52407	1.048749664	0.728173327	0.068670349	Nonsignificant	None	--	--	transcription elongation regulator 1	--	ko03040 Spliceosome	Transcription factor CA150	K	Transcription ;	IPR002713 [FF domain]	nucleus protein	--
A0A7J6JXU4	Thiamine pyrophosphokinase, catalytic domain_containing protein	TGRH88_039380	31306.94333	17646.1	30056.519	25004.46398	0.889069549	0.715706978	-0.169631814	Nonsignificant	None	4	Molecular Function:thiamine diphosphokinase activity (GO:0004788),Molecular Function:ATP binding (GO:0005524),Biological Process:thiamine diphosphate biosynthetic process (GO:0009229),Molecular Function:thiamine binding (GO:0030975)	--	--	--	Thiamine pyrophosphokinase	H	Coenzyme transport and metabolism ;	IPR007371 [Thiamin pyrophosphokinase, catalytic domain] ; IPR007373[Thiamin pyrophosphokinase, vitamin B1-binding domain]	--	--
A0A7J6JXU5	Transmembrane protein	TGRH88_039400	169187.7148	334294	208394.6977	211617.8521	1.198730169	0.702011038	0.261506948	Nonsignificant	None	--	--	--	--	--	--	--	--	--	--	--
A0A7J6JXU9	peptidylprolyl isomerase	TGRH88_053210	414281.5889	315854	481080.7428	461021.5482	0.775006701	0.16930466	-0.36771931	Nonsignificant	None	2	Molecular Function:ATPase activator activity (GO:0001671),Molecular Function:chaperone binding (GO:0051087)	--	--	--	FKBP-type peptidyl-prolyl cis-trans isomerase	O	Posttranslational modification, protein turnover, chaperones ;	IPR015310 [Activator of Hsp90 ATPase, N-terminal]	nucleus protein	--
A0A7J6JXV0	Elongation factor Tu GTP binding domain_containing protein	TGRH88_065300	5602.003739	4799.85	9250.717685	9443.087581	0.556433192	0.009752091	-0.845719613	Significant	down	--	--	--	--	--	Mitochondrial translation initiation factor 2 (IF-2; GTPase)	J	Translation, ribosomal structure and biogenesis ;	IPR023115 [Translation initiation factor IF- 2, domain 3]	chloroplast protein	--
A0A7J6JXV1	Guanylate_binding protein	TGRH88_049740	63269.2495	43066.1	80270.19999	93725.05913	0.61113935	0.108213182	-0.71042672	Nonsignificant	None	2	Molecular Function:GTPase activity (GO:0003924),Molecular Function:GTP binding (GO:0005525)	--	--	--	Guanylate-binding protein	R	General function prediction only ;	IPR003191 [Guanylate-binding protein, C-terminal] ; IPR015894[Guanylate-binding protein, N-terminal]	--	--
A0A7J6JXV2	Leucine rich repeat_containing protein	TGRH88_051020	6400.280636	7311.74	6256.99678	8155.101892	0.951424282	0.771138488	-0.071839249	Nonsignificant	None	--	--	--	--	--	--	--	--	--	--	--
A0A7J6JXV5	protein_tyrosine_phosphatase	TGRH88_053460	33392.62966	40582.3	67963.26942	70987.25275	0.532383243	0.014105665	-0.909462931	Significant	down	2	Biological Process:protein dephosphorylation (GO:0006470),Molecular Function:protein tyrosine/serine/threonine phosphatase activity (GO:0008138)	--	--		Protein tyrosine phosphatase CDC14	V	Defense mechanisms ;	IPR000340 [Dual specificity phosphatase, catalytic domain] ; IPR029260[Dual specificity/tyrosine protein phosphatase, N-terminal]	nucleus protein	--
A0A7J6JXV6	AP complex subunit sigma	TGRH88_039500	25364.67141	23106.7	36596.41377	32750.02353	0.698974213	0.042745042	-0.516688864	Nonsignificant	None	--	--	AP-3 complex subunit sigma	--		Clathrin adaptor complex, small subunit	U	Intracellular trafficking, secretion, and vesicular transport ;	IPR022775 [AP complex, mu/sigma subunit]	Golgi apparatus protein	--
A0A7J6JXV7	AP2 domain transcription factor AP2X_9	TGRH88_039480	0	0	10497.60373	17819.53566	#NAME?	0	#NAME?	Significant	down	--	--	--	--	--	--	--	--	IPR001471 [AP2/ERF domain]	--	--
A0A7J6JXV8	Mago binding protein	TGRH88_051120	223177.0737	237485	299373.386	285142.1526	0.7881092	0.025535926	-0.343532551	Nonsignificant	None	--	--	partner of Y14 and mago	--	ko03013 RNA transport ko03015 mRNA surveillance pathway	Uncharacterized conserved protein	S	Function unknown ;	IPR015362 [WIBG family]	--	--
A0A7J6JXV9	WD domain, G_beta repeat_containing protein	TGRH88_049840	37078.15844	37438.4	44784.23662	40868.99125	0.869979571	0.105317376	-0.200946571	Nonsignificant	None	1	Molecular Function:protein binding (GO:0005515)	--	--	--	Angio-associated migratory cell protein (contains WD40 repeats)	S	Function unknown ;	IPR001680 [WD40 repeat]	--	--
A0A7J6JXW3	Profilin	TGRH88_055100	37764.27838	32995.5	33626.87871	36565.84494	1.00807854	0.928602621	0.011608045	Nonsignificant	None	--	--	--	--	--	--	--	--	IPR005455 [Profilin]	--	--
A0A7J6JXW5	Putative SWI2_SNF2 Brahma_like	TGRH88_065400	29354.81379	20652.7	34150.23611	29645.20863	0.783872798	0.294687611	-0.351308533	Nonsignificant	None	2	Molecular Function:protein binding (GO:0005515),Molecular Function:ATP binding (GO:0005524)	SWI/SNF-related matrix-associated actin-dependent regulator of chromatin subfamily A member 2/4	3.6.4.-		Chromatin remodeling complex SWI/SNF, component SWI2 and related ATPases (DNA/RNA helicase superfamily)	BK	Chromatin structure and dynamics ; Transcription ;	IPR000330 [SNF2-related, N-terminal domain] ; IPR001487[Bromodomain] ; IPR001650[Helicase, C-terminal]	nucleus protein	--
A0A7J6JXW6	Protease prsW family protein	TGRH88_039600	121528.4038	68502.7	110708.8735	89826.20047	0.947620284	0.870763365	-0.077619014	Nonsignificant	None	1	Molecular Function:peptidase activity (GO:0008233)	--	--	--	--	--	--	IPR026898 [Protease PrsW]	--	--
A0A7J6JXW9	WD domain, G_beta repeat_containing protein	TGRH88_049940	17952.80156	16790.6	34725.7997	18112.63122	0.657540373	0.390752269	-0.604848617	Nonsignificant	None	1	Molecular Function:protein binding (GO:0005515)	--	--	--	WD-repeat protein WDR6, WD repeat superfamily	R	General function prediction only ;	IPR001680 [WD40 repeat]	--	--
A0A7J6JXX1	Radical SAM domain_containing protein	TGRH88_054790	13700.86894	8404.3	12920.4894	15232.92513	0.785168311	0.405154379	-0.348926147	Nonsignificant	None	2	Molecular Function:catalytic activity (GO:0003824),Molecular Function:iron-sulfur cluster binding (GO:0051536)	tRNA wybutosine-synthesizing protein 1	4.1.3.44	--	Fe-S oxidoreductase	C	Energy production and conversion ;	IPR007197 [Radical SAM] ; IPR013917[tRNA wybutosine-synthesis]	--	--
A0A7J6JXX4	Uncharacterized protein	TGRH88_049070	13279.96984	12901.4	17626.7808	11078.44147	0.91207689	0.737465868	-0.132772644	Nonsignificant	None	--	--	--	--	--	--	--	--	--	--	--
A0A7J6JXX6	Transmembrane protein	TGRH88_039700	14648.66083	15607.9	10837.31968	14487.53601	1.194737739	0.321361667	0.256693962	Nonsignificant	None	--	--	--	--	--	--	--	--	--	--	--
A0A7J6JXX7	ATPTG10_like domain_containing protein	TGRH88_039680	541183.0217	363782	494871.9875	473025.6215	0.934980119	0.75841089	-0.096992406	Nonsignificant	None	--	--	--	--	--	--	--	--	--	--	--
A0A7J6JXX9	Uncharacterized protein	TGRH88_050040	10336.45612	5044.14	10179.37912	6892.196049	0.900947685	0.811516532	-0.150484759	Nonsignificant	None	--	--	--	--	--	--	--	--	--	--	--
A0A7J6JXY2	Uncharacterized protein	TGRH88_053510	150119.4951	133768	180744.8455	186941.5151	0.77209145	0.040890854	-0.373156359	Nonsignificant	None	--	--	pumilio homology domain family member 6	--	--	Puf family RNA-binding protein	J	Translation, ribosomal structure and biogenesis ;	--	--	--
A0A7J6JXY3	Geranylgeranyl transferase type II subunit beta	TGRH88_065600	10605.93565	9679.33	10358.05903	5361.793471	1.290423409	0.463765912	0.367844515	Nonsignificant	None	1	Molecular Function:catalytic activity (GO:0003824)	geranylgeranyl transferase type-2 subunit beta	2.5.1.60	--	Protein geranylgeranyltransferase type II, beta subunit	O	Posttranslational modification, protein turnover, chaperones ;	IPR001330 [PFTB repeat]	--	--
A0A7J6JXY4	Transmembrane protein	TGRH88_055300	102331.9507	67733.2	86792.73588	104615.1358	0.888496117	0.63846324	-0.170562624	Nonsignificant	None	--	--	--	--	--	--	--	--	IPR024491 [Selenoprotein SelK/SelG]	--	--
A0A7J6JXY5	Rhoptry protein ROP1	TGRH88_049170	9758861.427	9009210	9105589.643	8186214.914	1.085373789	0.339384878	0.118191974	Nonsignificant	None	--	--	--	--	--	--	--	--	--	--	--
A0A7J6JXY8	RIC1 protein	TGRH88_053860	16749.25253	11500.8	18526.46325	22804.49568	0.683508277	0.193098705	-0.548969286	Nonsignificant	None	--	--	serine/arginine repetitive matrix protein 2	--	--	WD40 repeat protein	R	General function prediction only ;	IPR009771 [Ribosome control protein 1]	--	--
A0A7J6JXZ1	Sma protein	TGRH88_055400	11502.16208	7615.29	12322.60539	13483.04471	0.740824277	0.240960852	-0.432796717	Nonsignificant	None	1	Molecular Function:protein binding (GO:0005515)	centrosomal protein CEP76	--	--	--	--	--	IPR000008 [C2 domain]	centrosome protein	--
A0A7J6JXZ3	PRA1 family protein	TGRH88_039800	33759.11235	38862.9	47351.4083	41479.31508	0.817532601	0.172618402	-0.290651832	Nonsignificant	None	--	--	PRA1 family protein 1	--	--	Prenylated rab acceptor 1	U	Intracellular trafficking, secretion, and vesicular transport ;	IPR004895 [Prenylated rab acceptor PRA1]	Golgi apparatus protein	--
A0A7J6JXZ4	Transmembrane protein	TGRH88_054990	21660.57008	33058.6	7275.717137	17758.03619	2.185815661	0.195281364	1.128171738	Nonsignificant	None	--	--	--	--	--	--	--	--	--	--	--
A0A7J6JXZ6	Dolichol_phosphate mannosyltransferase subunit 1	TGRH88_065800	69872.44419	69132.3	71971.09892	57183.60638	1.076265428	0.574328151	0.106033919	Nonsignificant	None	--	--	dolichol-phosphate mannosyltransferase	2.4.1.83	ko00510 N-Glycan biosynthesis ko01100 Metabolic pathways	Dolichol-phosphate mannosyltransferase	R	General function prediction only ;	IPR001173 [Glycosyltransferase 2-like]	endoplasmic reticulum protein	--
A0A7J6JXZ7	ER_trafficking TRAPP I complex 85 kDa subunit	TGRH88_039900	87493.30565	73761.7	90266.97401	81981.38545	0.936177309	0.563834701	-0.095146297	Nonsignificant	None	--	--	--	--	--	Protein with predicted involvement in meiosis (GSG1)	D	Cell cycle control, cell division, chromosome partitioning ;	IPR024420 [TRAPP III complex, Trs85]	--	--
A0A7J6JY04	Ribosomal RNA_processing protein 14_surfeit locus protein 6 C_terminal domain_containing protein	TGRH88_055090	54626.03093	47060.9	57801.32691	44111.85559	0.997779958	0.989771864	-0.003206404	Nonsignificant	None	--	--	--	--	--	--	--	--	IPR029190 [Ribosomal RNA-processing protein 14/surfeit locus protein 6, C-terminal domain]	--	--
A0A7J6JY06	Ras family protein	TGRH88_065900	14338.6056	13749.8	9828.561252	10548.75459	1.378415381	0.014243408	0.463010706	Nonsignificant	None	2	Molecular Function:GTP binding (GO:0005525),Biological Process:small GTPase mediated signal transduction (GO:0007264)	--	--	--	GTPase Rab39, small G protein superfamily	R	General function prediction only ;	IPR001806 [Small GTPase superfamily]	cytoplasm protein	--
A0A7J6JY07	Pre_mRNA_splicing factor SLU7	TGRH88_050340	14763.64507	10660.9	17751.66113	13016.47912	0.826327001	0.483567025	-0.275215284	Nonsignificant	None	--	--	pre-mRNA-processing factor SLU7	--	ko03040 Spliceosome	RNA splicing factor - Slu7p	A	RNA processing and modification ;	IPR021715 [Pre-mRNA splicing Prp18-interacting factor]	nucleus protein	--
A0A7J6JY08	Tetratricopeptide repeat_containing protein	TGRH88_051620	58580.44775	40741.3	67274.74353	62070.3489	0.767881841	0.247543033	-0.381043763	Nonsignificant	None	--	--	--	--	--	FKBP-type peptidyl-prolyl cis-trans isomerase	O	Posttranslational modification, protein turnover, chaperones ;	--	vacuole protein	--
A0A7J6JY09	Putative atp synthase F1, epsilon subunit	TGRH88_053810	604074.1955	440606	588142.3075	562097.3506	0.908228288	0.58893337	-0.138873123	Nonsignificant	None	1	Biological Process:ATP synthesis coupled proton transport (GO:0015986)	F-type H+-transporting ATPase subunit epsilon	--	ko00190 Oxidative phosphorylation ko01100 Metabolic pathways	Mitochondrial F1F0-ATP synthase, subunit epsilon/ATP15	C	Energy production and conversion ;	IPR006721 [ATP synthase, F1 complex, epsilon subunit, mitochondrial]	mitochondrion protein	--
A0A7J6JY10	General transcription factor IIH subunit 4	TGRH88_040000	224434.566	167216	214652.964	211054.7558	0.91999874	0.612729569	-0.120296209	Nonsignificant	None	4	Cellular Component:core TFIIH complex (GO:0000439),Molecular Function:ATP-dependent DNA helicase activity (GO:0004003),Cellular Component:nucleus (GO:0005634),Biological Process:nucleotide-excision repair (GO:0006289)	transcription initiation factor TFIIH subunit 4	--	ko03022 Basal transcription factors ko03420 Nucleotide excision repair	RNA polymerase II transcription initiation/nucleotide excision repair factor TFIIH, subunit TFB2	KL	Transcription ; Replication, recombination and repair ;	IPR004598 [Transcription factor TFIIH subunit p52/Tfb2]	nucleus protein	--
A0A7J6JY15	HEAT repeat_containing protein	TGRH88_055190	11517.93101	8131.07	7122.777596	12791.91524	0.986658502	0.971562283	-0.019377263	Nonsignificant	None	--	--	--	--	--	--	--	--	--	--	--
A0A7J6JY25	HEAT repeat_containing protein 1	TGRH88_050540	80197.603	68154.2	82723.50257	75157.40969	0.93964369	0.571863799	-0.0898143	Nonsignificant	None	--	--	--	--	--	Uncharacterized conserved protein	S	Function unknown ;	IPR022125 [U3 small nucleolar RNA-associated protein 10]	mitochondrion protein	--
A0A7J6JY28	WD domain, G_beta repeat_containing protein	TGRH88_054010	354996.0938	321454	367966.8865	333039.0798	0.964970523	0.662477406	-0.051443222	Nonsignificant	None	1	Molecular Function:protein binding (GO:0005515)	--	--	--	WD40 repeat protein	R	General function prediction only ;	IPR001680 [WD40 repeat]	--	--
A0A7J6JY29	SAG_related sequence SRS53F	TGRH88_054260	37606.82569	36052.2	58680.1528	41119.65996	0.738067774	0.276352054	-0.438174795	Nonsignificant	None	1	Cellular Component:membrane (GO:0016020)	--	--	--	--	--	--	IPR007226 [SRS domain]	--	--
A0A7J6JY30	Putative ATP_binding cassette sub_family E member 1	TGRH88_055800	275490.1707	235740	274166.7319	260830.4009	0.955575534	0.627947334	-0.065558179	Nonsignificant	None	2	Molecular Function:ATP binding (GO:0005524),Molecular Function:ATPase activity (GO:0016887)	ATP-binding cassette, sub-family E, member 1	--	--	RNAse L inhibitor, ABC superfamily	A	RNA processing and modification ;	IPR003439 [ABC transporter-like] ; IPR007209[RNase L inhibitor RLI, possible metal-binding domain] ; IPR017896[4Fe-4S ferredoxin-type, iron-sulphur binding domain]	mitochondrion protein	--
A0A7J6JY31	Putative methyltransferase	TGRH88_049580	912971.3097	830418	885808.3047	868112.9934	0.993995176	0.912133512	-0.008689245	Nonsignificant	None	2	Biological Process:metabolic process (GO:0008152),Molecular Function:methyltransferase activity (GO:0008168)				Predicted spermine/spermidine synthase	E	Amino acid transport and metabolism ;	IPR013216 [Methyltransferase type 11]	Golgi apparatus protein	--
A0A7J6JY34	Maspardin	TGRH88_051920	7852.772901	8043.79	9890.029837	7069.740082	0.937310056	0.742975577	-0.093401733	Nonsignificant	None	--	--	maspardin	--	ko04144 Endocytosis	--	--	--	IPR000073 [Alpha/beta hydrolase fold-1]	--	--
A0A7J6JY35	Uridine kinase	TGRH88_055390	94023.51138	70710.8	156878.9709	117851.1446	0.599622328	0.136653844	-0.73787399	Nonsignificant	None	--	--	--	--	--	Predicted panthothenate kinase/uridine kinase-related protein	FH	Nucleotide transport and metabolism ; Coenzyme transport and metabolism ;	--	--	--
A0A7J6JY36	SURF1_like protein	TGRH88_050640	13771.49197	13332.6	15409.37768	12797.0402	0.960919323	0.717713902	-0.057512785	Nonsignificant	None	1	Cellular Component:membrane (GO:0016020)	--	--	--	--	--	--	IPR002994 [Surfeit locus 1/Shy1]	--	--
A0A7J6JY37	Putative GAMM1 protein	TGRH88_054110	101190.744	75877.1	145214.8372	159191.5021	0.581682512	0.047890853	-0.781696165	Significant	down	--	--	--	--	--	Predicted metal-binding protein	R	General function prediction only ;	IPR003226 [Metal-dependent protein hydrolase]	--	--
A0A7J6JY38	Dense granule protein GRA11	TGRH88_066200	1036.8479	1933.71	1071.278912	1376.848527	1.213400026	0.636745526	0.279055248	Nonsignificant	None	--	--	--	--	--	--	--	--	--	--	--
A0A7J6JY42	Dopey, N_terminal domain_containing protein	TGRH88_040280	74869.52673	68928.2	74557.44309	79894.8149	0.931017316	0.313813464	-0.103120094	Nonsignificant	None	--	--	--	--	--	Dopey and related predicted leucine zipper transcription factors	K	Transcription ;	IPR007249 [Dopey, N-terminal]	Golgi apparatus protein	--
A0A7J6JY43	Uncharacterized protein	TGRH88_052020	62983.79994	60619.7	101160.1919	103165.6167	0.60493337	0.001471662	-0.725151849	Significant	down	--	--	serine/arginine repetitive matrix protein 2	--	--	--	--	--	--	--	--
A0A7J6JY44	rRNA pseudouridine synthase	TGRH88_040300	488285.5399	394614	617417.9358	592494.1762	0.729722044	0.077751653	-0.454581058	Nonsignificant	None	2	Molecular Function:RNA binding (GO:0003723),Biological Process:RNA processing (GO:0006396)	H/ACA ribonucleoprotein complex subunit 4	5.4.99.-	ko03008 Ribosome biogenesis in eukaryotes	Pseudouridine synthase	J	Translation, ribosomal structure and biogenesis ;	IPR002478 [PUA domain] ; IPR002501[Pseudouridine synthase II, N-terminal] ; IPR012960[Dyskerin-like] ; IPR032819[tRNA pseudouridylate synthase B, C-terminal]	--	--
A0A7J6JY53	HEAT repeat_containing protein	TGRH88_056000	180222.4163	172788	213120.4596	213154.0414	0.828129329	0.064375257	-0.272072005	Nonsignificant	None	2	Biological Process:intracellular protein transport (GO:0006886),Molecular Function:Ran GTPase binding (GO:0008536)	--	--	--	Nuclear transport receptor Karyopherin-beta2/Transportin (importin beta superfamily)	YU	Nuclear structure ; Intracellular trafficking, secretion, and vesicular transport ;	IPR001494 [Importin-beta, N-terminal domain]	nucleus protein	--
A0A7J6JY54	Histone H1	TGRH88_054460	350511.4719	253689	701585.2052	585142.7841	0.46956348	0.045869169	-1.090607888	Significant	down	--	--	--	--	--	--	--	--	--	--	--
A0A7J6JY56	DEAD (Asp_Glu_Ala_Asp) box polypeptide DDX6	TGRH88_052120	444234.2734	343332	492068.6572	448351.8793	0.837461798	0.299020046	-0.255904713	Nonsignificant	None	2	Molecular Function:nucleic acid binding (GO:0003676),Molecular Function:ATP binding (GO:0005524)	ATP-dependent RNA helicase DDX6/DHH1	3.6.4.13	ko03018 RNA degradation	ATP-dependent RNA helicase	A	RNA processing and modification ;	IPR001650 [Helicase, C-terminal] ; IPR011545[DEAD/DEAH box helicase domain]	cytoplasm protein	--
A0A7J6JY59	GPI inositol_deacylase	TGRH88_049880	41920.15421	27456.7	43095.24312	45117.25511	0.786474203	0.326155001	-0.346528651	Nonsignificant	None	--	--	serine/arginine repetitive matrix protein 2	--	--	Uncharacterized conserved protein	S	Function unknown ;	IPR012908 [GPI inositol-deacylase PGAP1-like]	--	--
A0A7J6JY61	Uncharacterized protein	TGRH88_054560	12444.55966	11470.8	15236.82519	16364.30775	0.756788046	0.035579023	-0.402038794	Nonsignificant	None	--	--	--	--	--	--	--	--	--	--	--
A0A7J6JY63	Uncharacterized protein	TGRH88_056100	149779.9841	133176	189404.8559	209922.0757	0.708582271	0.047785554	-0.496992726	Nonsignificant	None	--	--	--	--	--	--	--	--	--	--	--
A0A7J6JY67	Intimal thickness related receptor IRP domain_containing protein	TGRH88_055690	77380.60743	76051.8	79939.60393	88290.65996	0.912038083	0.22222935	-0.132834028	Nonsignificant	None	2	Biological Process:G-protein coupled receptor signaling pathway (GO:0007186),Biological Process:response to pheromone (GO:0019236)	--	--	--	--	--	--	IPR019336 [Intimal thickness related receptor, IRP]	--	--
A0A7J6JY71	tRNA nucleotidyltransferase_poly(A) polymerase family protein	TGRH88_054660	58499.53291	48437.6	69334.62125	62636.55919	0.810306709	0.174165494	-0.303460009	Nonsignificant	None	3	Molecular Function:RNA binding (GO:0003723),Biological Process:RNA processing (GO:0006396),Molecular Function:nucleotidyltransferase activity (GO:0016779)	--	--	--	tRNA nucleotidyltransferase/poly(A) polymerase	J	Translation, ribosomal structure and biogenesis ;	IPR002646 [Poly A polymerase, head domain]	nucleus protein	--
A0A7J6JY74	Glycine cleavage T_protein (Aminomethyl transferase) domain_containing protein	TGRH88_040600	47794.52391	34644.2	43169.98996	38014.19633	1.01545298	0.937320136	0.022123438	Nonsignificant	None	--	--	aminomethyltransferase	2.1.2.10	ko00260 Glycine, serine and threonine metabolism ko00630 Glyoxylate and dicarboxylate metabolism ko00670 One carbon pool by folate ko01100 Metabolic pathways ko01110 Biosynthesis of secondary metabolites ko01130 Biosynthesis of antibiotics ko01200 Carbon metabolism	Aminomethyl transferase	E	Amino acid transport and metabolism ;	IPR006222 [Glycine cleavage T-protein-like, N-terminal] ; IPR013977[Glycine cleavage T-protein, C-terminal barrel domain]	mitochondrion protein	--
A0A7J6JY75	HEAT repeat_containing protein	TGRH88_054510	94613.69283	70943.5	104285.0501	122842.592	0.728916971	0.177247967	-0.456173605	Nonsignificant	None	--	--	serine/threonine-protein phosphatase 2A regulatory subunit A	--	ko03015 mRNA surveillance pathway	Protein phosphatase 2A regulatory subunit A and related proteins	T	Signal transduction mechanisms ;	--	--	--
A0A7J6JY76	Rab18_RabC_family small GTPase	TGRH88_052320	74578.39894	66756.3	70196.99506	75272.88338	0.971573637	0.700788487	-0.04160475	Nonsignificant	None	2	Molecular Function:GTP binding (GO:0005525),Biological Process:small GTPase mediated signal transduction (GO:0007264)	Ras-related protein Rab-18	--	--	GTPase Rab18, small G protein superfamily	R	General function prediction only ;	IPR001806 [Small GTPase superfamily]	endoplasmic reticulum protein	--
A0A7J6JY78	Uncharacterized protein	TGRH88_051140	166834.7966	162563	105093.2746	141400.77	1.336331664	0.151477157	0.418278114	Nonsignificant	None	--	--	--	--	--	--	--	--	--	--	--
A0A7J6JY81	Putative integral membrane protein, DUF56 family protein	TGRH88_054760	48235.77001	63300.9	31973.89841	26987.6272	1.891685618	0.080284418	0.919672345	Nonsignificant	None	--	--	--	--	--	--	--	--	--	--	--
A0A7J6JY83	MORN repeat_containing protein	TGRH88_052420	304102.5554	243530	298844.8468	315055.0266	0.892055169	0.401390872	-0.164795159	Nonsignificant	None	--	--	--	--	--	Phosphatidylinositol-4-phosphate 5-kinase	T	Signal transduction mechanisms ;	IPR003409 [MORN motif]	endoplasmic reticulum protein	--
A0A7J6JY84	GOLD domain_containing protein	TGRH88_040700	444248.469	382795	428989.841	430332.7948	0.962436499	0.692093071	-0.055236739	Nonsignificant	None	2	Biological Process:transport (GO:0006810),Cellular Component:integral component of membrane (GO:0016021)	p24 family protein beta-1	--	--	Putative cargo transport protein EMP24 (p24 protein family)	U	Intracellular trafficking, secretion, and vesicular transport ;	IPR009038 [GOLD domain]	endoplasmic reticulum protein	--
A0A7J6JY86	Uncharacterized protein	TGRH88_048330	18559.54452	15881.9	24599.8704	24627.42294	0.699641239	0.114021381	-0.515312766	Nonsignificant	None	--	--	--	--	--	--	--	--	--	--	--
A0A7J6JY88	Alpha_1,4 glucan phosphorylase	TGRH88_050180	657265.0527	681329	591994.9434	623097.2974	1.101639866	0.088182607	0.139652673	Nonsignificant	None	2	Biological Process:carbohydrate metabolic process (GO:0005975),Molecular Function:glycogen phosphorylase activity (GO:0008184)	glycogen phosphorylase	2.4.1.1	ko00500 Starch and sucrose metabolism ko01100 Metabolic pathways ko01110 Biosynthesis of secondary metabolites	Glycogen phosphorylase	G	Carbohydrate transport and metabolism ;	IPR000811 [Glycosyl transferase, family 35]	cytoplasm protein	--
A0A7J6JY89	Uncharacterized protein	TGRH88_051240	26463.4097	17019.6	30307.5751	27519.19539	0.751952934	0.282511162	-0.411285732	Nonsignificant	None	--	--	--	--	--	--	--	--	IPR008507 [Protein of unknown function DUF789]	--	--
A0A7J6JY90	GTPase	TGRH88_054860	162408.14	165183	200278.7718	236030.8054	0.750822712	0.093745957	-0.413455804	Nonsignificant	None	1	Molecular Function:GTP binding (GO:0005525)	--	--	--	Predicted GTP-binding protein (ODN superfamily)	R	General function prediction only ;	IPR006073 [GTP binding domain] ; IPR006169[GTP1/OBG domain]	mitochondrion protein	--
A0A7J6JY91	Uncharacterized protein	TGRH88_054610	87647.91923	65875.5	87892.0455	86477.85286	0.880446801	0.440179283	-0.18369226	Nonsignificant	None	--	--	--	--	--	--	--	--	--	--	--
A0A7J6JY93	Uncharacterized protein	TGRH88_052520	1008385.752	818330	858348.8821	762240.492	1.127192231	0.43522591	0.172733573	Nonsignificant	None	--	--	--	--	--	--	--	--	--	--	--
A0A7J6JY95	DNA_(apurinic or apyrimidinic site) endonuclease	TGRH88_055990	45531.86594	36798.8	48005.34595	37432.5463	0.963631754	0.841796319	-0.053446161	Nonsignificant	None	--	--	AP endonuclease 1	4.2.99.18	ko03410 Base excision repair	Apurinic/apyrimidinic endonuclease and related enzymes	L	Replication, recombination and repair ;	IPR005135 [Endonuclease/exonuclease/phosphatase]	nucleus protein	--
A0A7J6JY96	Platelet_binding protein GspB	TGRH88_048430	6898.711287	9418.56	20773.40238	9940.195304	0.531271896	0.324845106	-0.912477697	Nonsignificant	None	--	--	--	--	--	--	--	--	--	--	--
A0A7J6JY97	Uncharacterized protein	TGRH88_040780	192664.8466	166198	209447.8897	223682.906	0.828532282	0.132065529	-0.271370185	Nonsignificant	None	--	--	--	--	--	--	--	--	--	--	--
A0A7J6JY98	ubiquitinyl hydrolase 1	TGRH88_054710	38579.10497	29044.3	41091.97609	40049.90656	0.833397042	0.294096955	-0.262924116	Nonsignificant	None	--	--	--	--	--	--	--	--	IPR022099 [Protein of unknown function DUF3638] ; IPR022105[Protein of unknown function DUF3645]	--	--
A0A7J6JYA0	Plasma membrane_type Ca(2+)_ATPase A1 PMCAA1	TGRH88_051340	93452.84886	73524.5	109443.7477	101828.7168	0.790341274	0.173505495	-0.339452342	Nonsignificant	None	2	Molecular Function:nucleotide binding (GO:0000166),Molecular Function:metal ion binding (GO:0046872)	Ca2+ transporting ATPase, plasma membrane	3.6.3.8		Calcium transporting ATPase	P	Inorganic ion transport and metabolism ;	IPR004014 [Cation-transporting P-type ATPase, N-terminal] ; IPR006068[Cation-transporting P-type ATPase, C-terminal] ; IPR008250[P-type ATPase, A domain] ; IPR023214[HAD-like domain]	cell membrane protein	--
A0A7J6JYA3	Transmembrane protein	TGRH88_056500	131277.2219	96855.5	145953.2375	134657.8853	0.812985314	0.284457596	-0.298698803	Nonsignificant	None	--	--	--	--	--	--	--	--	--	--	--
A0A7J6JYA4	U5 snRNP_specific protein	TGRH88_050380	124799.3032	88113	106312.5418	90873.37811	1.079754088	0.730920204	0.110702779	Nonsignificant	None	1	Molecular Function:protein binding (GO:0005515)	Prp8 binding protein	--	ko03040 Spliceosome	U5 snRNP-specific protein-like factor and related proteins	A	RNA processing and modification ;	IPR001680 [WD40 repeat]	nucleus protein	--
A0A7J6JYA5	60S ribosomal export protein NMD3	TGRH88_056090	33982.92941	34208.1	37002.79301	52493.55836	0.761942005	0.400187538	-0.392246903	Nonsignificant	None	--	--	nonsense-mediated mRNA decay protein 3	--	ko03008 Ribosome biogenesis in eukaryotes ko03013 RNA transport	NMD protein affecting ribosome stability and mRNA decay	J	Translation, ribosomal structure and biogenesis ;	IPR007064 [NMD3]	cytoplasm protein	--
A0A7J6JYA6	Dual specificity protein phosphatase	TGRH88_048520	18117.82523	11526.4	19921.78071	6875.510751	1.106239609	0.863564119	0.145663904	Nonsignificant	None	2	Biological Process:protein dephosphorylation (GO:0006470),Molecular Function:protein tyrosine/serine/threonine phosphatase activity (GO:0008138)	--	--	--	Dual specificity phosphatase	V	Defense mechanisms ;	IPR000340 [Dual specificity phosphatase, catalytic domain]	Golgi apparatus protein	--
A0A7J6JYA7	protein_serine_threonine phosphatase	TGRH88_051440	181778.0158	188473	179177.3642	167290.2294	1.068645445	0.223404305	0.095783275	Nonsignificant	None	1	Molecular Function:hydrolase activity (GO:0016787)	serine/threonine-protein phosphatase 5	3.1.3.16		Serine-threonine phosphatase 2A, catalytic subunit	R	General function prediction only ;	IPR004843 [Calcineurin-like phosphoesterase domain, ApaH type] ; IPR013105[Tetratricopeptide repeat 2] ; IPR013235[PPP domain]	endoplasmic reticulum protein	--
A0A7J6JYA8	Regulator of chromosome condensation (RCC1) repeat_containing protein	TGRH88_052720	48157.93089	43497.6	54228.8945	56618.30431	0.826863754	0.067063289	-0.274278466	Nonsignificant	None	--	--	--	--	--	FOG: RCC1 domain	S	Function unknown ;	IPR000408 [Regulator of chromosome condensation, RCC1]	Golgi apparatus protein	--
A0A7J6JYB3	Transmembrane protein	TGRH88_056600	272421.5584	475905	275598.1921	213584.7971	1.529747712	0.347346313	0.613293741	Nonsignificant	None	--	--	--	--	--	--	--	--	--	--	--
A0A7J6JYB4	Putative vacuolar atp synthase subunit f	TGRH88_050480	217213.745	169048	231944.4852	205770.2129	0.882450936	0.447013127	-0.180412028	Nonsignificant	None	1	Biological Process:ion transmembrane transport (GO:0034220)	V-type H+-transporting ATPase subunit F	--	ko00190 Oxidative phosphorylation ko01100 Metabolic pathways ko04145 Phagosome	Vacuolar H+-ATPase V1 sector, subunit F	C	Energy production and conversion ;	IPR008218 [ATPase, V1 complex, subunit F]	--	--
A0A7J6JYB7	Transporter, major facilitator family protein	TGRH88_040980	12806.66537	9806	23248.59788	29713.45488	0.426959761	0.05097072	-1.227827987	Nonsignificant	None	2	Cellular Component:integral component of membrane (GO:0016021),Biological Process:transmembrane transport (GO:0055085)	--	--	--	Sugar transporter/spinster transmembrane protein	G	Carbohydrate transport and metabolism ;	IPR011701 [Major facilitator superfamily]	--	--
A0A7J6JYC1	Apicomplexan specific protein	TGRH88_056190	42109.54698	27034.7	53813.31763	57358.11437	0.621960568	0.113184235	-0.685104978	Nonsignificant	None	--	--	--	--	--	--	--	--	--	--	--
A0A7J6JYC6	Putative exosomal 3_5 exoribonuclease complex subunit	TGRH88_051640	22225.43607	27656.4	19902.34913	18052.9482	1.314225934	0.173189661	0.394213317	Nonsignificant	None	1	Molecular Function:RNA binding (GO:0003723)	exosome complex component RRP40	--	ko03018 RNA degradation	Exosomal 3'-5' exoribonuclease complex subunit Rrp40	J	Translation, ribosomal structure and biogenesis ;	IPR004088 [K Homology domain, type 1]	cytoplasm protein	--
A0A7J6JYC7	Uncharacterized protein	TGRH88_052920	16215.49854	9001.31	10322.86195	7542.663205	1.411478718	0.442041946	0.497207376	Nonsignificant	None	--	--	--	--	--	--	--	--	--	--	--
A0A7J6JYD4	Putative zinc finger (C_x8_C_x5_C_x3_H)_2	TGRH88_041100	59510.49516	65137.9	89770.30266	89568.65523	0.695043601	0.06496797	-0.524824611	Nonsignificant	None	--	--	--	--	--	Uncharacterized conserved protein, contains CCCH-type Zn-finger	R	General function prediction only ;	IPR032378 [ZC3H15/TMA46 family, C-terminal]	nucleus protein	--
A0A7J6JYD5	Haloacid dehalogenase family hydrolase domain_containing protein	TGRH88_041080	65953.98952	42287.9	43888.69957	47514.17741	1.184228474	0.55470546	0.243947448	Nonsignificant	None	2	Molecular Function:nucleotide binding (GO:0000166),Molecular Function:metal ion binding (GO:0046872)	--	--	--	Cation transport ATPase	P	Inorganic ion transport and metabolism ;	IPR008250 [P-type ATPase, A domain]	endoplasmic reticulum protein	--
A0A7J6JYD8	SAG_related sequence SRS49D	TGRH88_038430	7646.996065	12219.9	17176.09753	20548.73672	0.526626464	0.088071164	-0.925148074	Nonsignificant	None	1	Cellular Component:membrane (GO:0016020)	--	--	--	--	--	--	IPR007226 [SRS domain]	--	--
A0A7J6JYE0	Transmembrane protein	TGRH88_056390	96430.13623	117147	39525.91976	55211.99053	2.254399908	0.044635443	1.172743458	Significant	up	--	--	--	--	--	--	--	--	--	--	--
A0A7J6JYE5	RNA helicase	TGRH88_041180	554652.266	489388	658974.3268	600710.9722	0.828810392	0.132624712	-0.270886003	Nonsignificant	None	2	Molecular Function:nucleic acid binding (GO:0003676),Molecular Function:ATP binding (GO:0005524)	ATP-dependent RNA helicase DDX5/DBP2	3.6.4.13	ko03040 Spliceosome	ATP-dependent RNA helicase	A	RNA processing and modification ;	IPR001650 [Helicase, C-terminal] ; IPR011545[DEAD/DEAH box helicase domain]	cytoplasm protein	--
A0A7J6JYE6	Peptide_methionine (R)_S_oxide reductase	TGRH88_053120	22392.2342	32245.4	33745.92956	16148.28113	1.095069617	0.83594765	0.131022589	Nonsignificant	None	2	Molecular Function:peptide-methionine (R)-S-oxide reductase activity (GO:0033743),Biological Process:oxidation-reduction process (GO:0055114)	peptide-methionine (R)-S-oxide reductase	1.8.4.12	--	Predicted pilin-like transcription factor	O	Posttranslational modification, protein turnover, chaperones ;	IPR002579 [Peptide methionine sulphoxide reductase MrsB]	nucleus protein	--
A0A7J6JYE9	Transmembrane protein	TGRH88_056490	12675.23791	6907.27	0	0	Inf	0	Inf	Significant	up	--	--	--	--	--	Uncharacterized membrane protein	S	Function unknown ;	--	--	--
A0A7J6JYF1	Sas10 C_terminal domain_containing protein	TGRH88_055460	62017.67208	50865.6	62639.27379	44356.94524	1.055021132	0.809187678	0.077271896	Nonsignificant	None	--	--	U3 small nucleolar ribonucleoprotein protein LCP5	--	--	Protein involved in rRNA processing	A	RNA processing and modification ;	IPR007146 [Sas10/Utp3/C1D] ; IPR018972[Sas10 C-terminal domain]	cytoplasm protein	--
A0A7J6JYF2	WD domain, G_beta repeat_containing protein	TGRH88_050880	624990.2071	516701	552250.8717	592569.4287	0.997266738	0.980855303	-0.003948662	Nonsignificant	None	--	--	protein transport protein SEC31	--	ko04141 Protein processing in endoplasmic reticulum	Vesicle coat complex COPII, subunit SEC31	U	Intracellular trafficking, secretion, and vesicular transport ;	--	endoplasmic reticulum protein	--
A0A7J6JYF4	Uncharacterized protein	TGRH88_041300	15066.36592	9458.66	14340.76997	15388.3605	0.824949319	0.457936148	-0.277622606	Nonsignificant	None	--	--	--	--	--	--	--	--	--	--	--
A0A7J6JYF9	GYF domain_containing protein	TGRH88_055560	70831.59256	56896.8	92808.49599	102422.044	0.654243914	0.057524602	-0.612099497	Nonsignificant	None	--	--	--	--	--	Uncharacterized protein involved in protein-protein interaction, contains polyproline-binding GYF domain	R	General function prediction only ;	--	cytoplasm protein	--
A0A7J6JYG0	RAP domain_containing protein	TGRH88_055310	9738.751015	7170.58	9480.865396	10132.12814	0.862149421	0.414855837	-0.213990168	Nonsignificant	None	--	--	--	--	--	--	--	--	--	--	--
A0A7J6JYG1	Putative helicase	TGRH88_056590	8108.967722	2315.28	9250.40678	9882.951496	0.544820599	0.273691983	-0.876146843	Nonsignificant	None	6	Molecular Function:nucleic acid binding (GO:0003676),Molecular Function:DNA binding (GO:0003677),Molecular Function:ATP-dependent DNA helicase activity (GO:0004003),Molecular Function:ATP binding (GO:0005524),Biological Process:nucleobase-containing compound metabolic process (GO:0006139),Molecular Function:ATP-dependent helicase activity (GO:0008026)	chromosome transmission fidelity protein 1	3.6.4.13	--	Helicase of the DEAD superfamily	L	Replication, recombination and repair ;	IPR006555 [ATP-dependent helicase, C-terminal] ; IPR010614[DEAD2]	nucleus protein	--
A0A7J6JYG2	ThiF family protein	TGRH88_050980	90464.20501	73527.1	89185.4119	103148.4902	0.852638579	0.325743439	-0.229993761	Nonsignificant	None	1	Molecular Function:small protein activating enzyme activity (GO:0008641)	ubiquitin-like 1-activating enzyme E1 B	6.2.1.45	ko04120 Ubiquitin mediated proteolysis	SMT3/SUMO-activating complex, catalytic component UBA2	O	Posttranslational modification, protein turnover, chaperones ;	IPR000594 [THIF-type NAD/FAD binding fold] ; IPR019572[Ubiquitin-activating enzyme, catalytic cysteine domain] ; IPR028077[Ubiquitin/SUMO-activating enzyme ubiquitin-like domain]	nucleus protein	--
A0A7J6JYG4	Putative peptidase M16 family protein	TGRH88_041400	606942.8866	611457	556181.2339	683458.8953	0.982865799	0.894742973	-0.024933651	Nonsignificant	None	--	--	mitochondrial-processing peptidase subunit beta	3.4.24.64	--	Mitochondrial processing peptidase, beta subunit, and related enzymes (insulinase superfamily)	O	Posttranslational modification, protein turnover, chaperones ;	IPR007863 [Peptidase M16, C-terminal] ; IPR011765[Peptidase M16, N-terminal]	mitochondrion protein	--
A0A7J6JYG8	Histone lysine_specific demethylase LSD1_BHC110_KDMA1A	TGRH88_038730	7288.841454	1943.89	4552.652323	5204.450845	0.946257439	0.931301409	-0.079695358	Nonsignificant	None	2	Molecular Function:oxidoreductase activity (GO:0016491),Biological Process:oxidation-reduction process (GO:0055114)	--	--	--	Amine oxidase	Q	Secondary metabolites biosynthesis, transport and catabolism ;	IPR002937 [Amine oxidase]	nucleus protein	--
A0A7J6JYH1	DEAD_DEAH box helicase domain_containing protein	TGRH88_055410	5713.770312	5414.34	8906.273382	4667.60201	0.819818216	0.623030762	-0.286624048	Nonsignificant	None	2	Molecular Function:nucleic acid binding (GO:0003676),Molecular Function:ATP binding (GO:0005524)	--	--	--	Cytoplasmic exosomal RNA helicase SKI2, DEAD-box superfamily	A	RNA processing and modification ;	IPR011545 [DEAD/DEAH box helicase domain] ; IPR025696[rRNA-processing arch domain]	cytoplasm protein	--
A0A7J6JYH3	Putative autophagy_related protein 3 atg3	TGRH88_041480	61265.66096	53623.8	63608.1327	62605.80946	0.910275513	0.279512352	-0.135624823	Nonsignificant	None	--	--	ubiquitin-like-conjugating enzyme ATG3	--	ko04136 Autophagy - other	Protein involved in autophagocytosis during starvation	R	General function prediction only ;	IPR007134 [Autophagy-related protein 3, N-terminal] ; IPR007135[Autophagy-related protein 3] ; IPR019461[Autophagy-related protein 3, C-terminal]	cytoplasm protein	--
A0A7J6JYH4	Pyrroline_5_carboxylate reductase	TGRH88_041500	189069.8147	181931	199046.8092	173739.8888	0.99520937	0.952029723	-0.006928027	Nonsignificant	None	--	--	pyrroline-5-carboxylate reductase	1.5.1.2	ko00330 Arginine and proline metabolism ko01100 Metabolic pathways ko01110 Biosynthesis of secondary metabolites ko01130 Biosynthesis of antibiotics ko01230 Biosynthesis of amino acids	Pyrroline-5-carboxylate reductase	E	Amino acid transport and metabolism ;	IPR028939 [Pyrroline-5-carboxylate reductase, catalytic, N-terminal] ; IPR029036[Pyrroline-5-carboxylate reductase, dimerisation domain]	cytoplasm protein	--
A0A7J6JYH5	Small nuclear ribonucleoprotein Sm D3	TGRH88_049220	108496.2653	89678.9	105822.6068	97568.25688	0.97435628	0.823339576	-0.037478695	Nonsignificant	None	--	--	small nuclear ribonucleoprotein D3	--	ko03040 Spliceosome	Small nuclear ribonucleoprotein Sm D3	A	RNA processing and modification ;	IPR001163 [LSM domain, eukaryotic/archaea-type]	nucleus protein	--
A0A7J6JYH6	Putative aquarius	TGRH88_053420	81610.89179	71656.3	85903.15785	66760.00768	1.003956595	0.980208866	0.005696897	Nonsignificant	None	--	--	intron-binding protein aquarius	--	ko03040 Spliceosome	DEAD box containing helicases	L	Replication, recombination and repair ;	IPR032174 [Intron-binding protein aquarius, N-terminal]	cytoplasm protein	--
A0A7J6JYH7	STAS domain_containing protein	TGRH88_052140	6512.958092	3108.59	11554.59136	12934.31116	0.392894213	0.055969489	-1.347787175	Nonsignificant	None	3	Biological Process:sulfate transport (GO:0008272),Molecular Function:sulfate transmembrane transporter activity (GO:0015116),Cellular Component:integral component of membrane (GO:0016021)	solute carrier family 26, other	--	--	Sulfate/bicarbonate/oxalate exchanger SAT-1 and related transporters (SLC26 family)	P	Inorganic ion transport and metabolism ;	IPR002645 [STAS domain] ; IPR011547[SLC26A/SulP transporter domain]	cell membrane protein	--
A0A7J6JYH9	GYF domain_containing protein	TGRH88_056790	169036.2952	133595	238946.3336	220234.2649	0.659068123	0.05972813	-0.601500501	Nonsignificant	None	1	Molecular Function:protein binding (GO:0005515)	--	--	--	--	--	--	IPR003169 [GYF domain]	--	--
A0A7J6JYI1	RBR_type E3 ubiquitin transferase	TGRH88_041600	28880.32635	22336.7	34846.53463	29078.8686	0.801199895	0.282450937	-0.319765863	Nonsignificant	None	--	--	ariadne-1	2.3.2.27	--	Predicted E3 ubiquitin ligase	O	Posttranslational modification, protein turnover, chaperones ;	IPR002867 [IBR domain]	nucleus protein	--
A0A7J6JYI7	Uncharacterized protein	TGRH88_051280	5086.798637	9846.42	3415.878601	7318.397741	1.391171437	0.565519645	0.476300217	Nonsignificant	None	3	Molecular Function:tRNA binding (GO:0000049),Biological Process:tRNA wobble uridine modification (GO:0002098),Biological Process:tRNA thio-modification (GO:0034227)	--	--	--	--	--	--	IPR019407 [Cytoplasmic tRNA 2-thiolation protein 2]	--	--
A0A7J6JYJ0	Transmembrane protein	TGRH88_038930	5352.847561	3796.18	4591.088001	4135.462945	1.048412783	0.818866355	0.068206849	Nonsignificant	None	--	--	--	--	--	--	--	--	--	--	--
A0A7J6JYJ9	Sedoheptulose_1,7_bisphosphatase	TGRH88_041780	274408.9403	323565	176897.3914	178383.4879	1.683101949	0.126946484	0.751122566	Nonsignificant	None	--	--	sedoheptulose-bisphosphatase	3.1.3.37	ko01100 Metabolic pathways ko01200 Carbon metabolism	Fructose-1,6-bisphosphatase	G	Carbohydrate transport and metabolism ;	IPR033391 [Fructose-1-6-bisphosphatase class I, N-terminal]	cytoplasm protein	--
A0A7J6JYK3	peptidylprolyl isomerase	TGRH88_055960	13730.56137	11231.9	15524.80131	10674.90635	0.952776332	0.84166516	-0.069790519	Nonsignificant	None	2	Biological Process:protein folding (GO:0006457),Biological Process:protein transport (GO:0015031)	--	--	--	--	--	--	IPR008880 [Trigger factor, C-terminal] ; IPR008881[Trigger factor, ribosome-binding, bacterial]	--	--
A0A7J6JYK7	PSP protein	TGRH88_053720	112250.8792	82904.6	117992.6094	111139.2692	0.851716838	0.376631293	-0.231554223	Nonsignificant	None	1	Cellular Component:nucleus (GO:0005634)	splicing factor 3B subunit 2	--	ko03040 Spliceosome	Splicing factor 3b, subunit 2	A	RNA processing and modification ;	IPR006568 [PSP, proline-rich] ; IPR007180[Domain of unknown function DUF382]	--	--
A0A7J6JYK8	Deoxyhypusine synthase	TGRH88_041880	55416.37013	44413.7	52936.30536	54105.38935	0.932627892	0.58143941	-0.100626518	Nonsignificant	None	1	Biological Process:peptidyl-lysine modification to peptidyl-hypusine (GO:0008612)	deoxyhypusine synthase	2.5.1.46	--	Deoxyhypusine synthase	O	Posttranslational modification, protein turnover, chaperones ;	IPR002773 [Deoxyhypusine synthase]	--	--
A0A7J6JYL2	Putative thioredoxin	TGRH88_056060	98562.43141	83454.7	107765.6359	109037.7779	0.839549195	0.148715768	-0.25231323	Nonsignificant	None	--	--	--	--	--	--	--	--	--	--	--
A0A7J6JYL3	Putative cyclase_associated protein	TGRH88_049530	2441581.485	3691950	1503512.533	1448351.39	2.07785035	0.126124452	1.055091753	Nonsignificant	None	2	Molecular Function:actin binding (GO:0003779),Biological Process:cytoskeleton organization (GO:0007010)	adenylyl cyclase-associated protein	--	--	Adenylate cyclase-associated protein (CAP/Srv2p)	ZT	Cytoskeleton ; Signal transduction mechanisms ;	IPR013912 [Adenylate cyclase-associated CAP, C-terminal]	cell membrane protein	--
A0A7J6JYL4	Ribosomal protein RPL6	TGRH88_052540	1360895.252	1997610	1632330.997	1342971.922	1.128794393	0.638731473	0.174782727	Nonsignificant	None	4	Molecular Function:structural constituent of ribosome (GO:0003735),Cellular Component:intracellular (GO:0005622),Cellular Component:ribosome (GO:0005840),Biological Process:translation (GO:0006412)	large subunit ribosomal protein L6e	--	ko03010 Ribosome	60s ribosomal protein L6	J	Translation, ribosomal structure and biogenesis ;	IPR000915 [60S ribosomal protein L6E]	cytoplasm protein	--
A0A7J6JYL5	Pantothenate kinase	TGRH88_041980	7892.106501	8982.91	16886.95552	25093.46954	0.401973455	0.093705941	-1.314827862	Nonsignificant	None	3	Molecular Function:pantothenate kinase activity (GO:0004594),Molecular Function:ATP binding (GO:0005524),Biological Process:coenzyme A biosynthetic process (GO:0015937)	--	--	--	Pantothenate kinase PanK and related proteins	H	Coenzyme transport and metabolism ;	IPR004567 [Type II pantothenate kinase]	mitochondrion protein	--
A0A7J6JYL6	Splicing factor subunit	TGRH88_053820	313951.9255	207572	246722.8545	276211.7552	0.99730237	0.990964308	-0.003897117	Nonsignificant	None	--	--	splicing factor 3B subunit 5	--	ko03040 Spliceosome	Uncharacterized conserved protein	S	Function unknown ;	IPR009846 [Splicing factor 3B subunit 5/RDS3 complex subunit 10]	--	--
A0A7J6JYM0	Mitochondrial import inner membrane translocase subunit	TGRH88_039230	123238.9718	95372	146106.0993	170317.1969	0.690881406	0.117795631	-0.53349001	Nonsignificant	None	--	--	mitochondrial import inner membrane translocase subunit TIM10	--	--	Mitochondrial import inner membrane translocase, subunits TIM10/TIM12	U	Intracellular trafficking, secretion, and vesicular transport ;	IPR004217 [Tim10/DDP family zinc finger]	--	--
A0A7J6JYM5	Cwfj family protein	TGRH88_042100	13304.45722	12549.7	18723.49954	18403.91035	0.696363072	0.005244592	-0.522088395	Nonsignificant	None	--	--	--	--	--	Uncharacterized conserved protein	S	Function unknown ;	IPR006767 [Cwf19-like protein, C-terminal domain-2] ; IPR006768[Cwf19-like, C-terminal domain-1]	--	--
A0A7J6JYM8	Plectin	TGRH88_052640	56955.88133	43565.5	51159.99926	46824.96818	1.025885745	0.873593086	0.036870064	Nonsignificant	None	--	--	--	--	--	--	--	--	--	--	--
A0A7J6JYM9	Ankyrin repeat_containing protein	TGRH88_055910	73925.40203	78755.4	88579.40549	78120.93152	0.91589978	0.347727127	-0.126738351	Nonsignificant	None	1	Molecular Function:protein binding (GO:0005515)	--	--	--	Ankyrin	M	Cell wall/membrane/envelope biogenesis ;	IPR002110 [Ankyrin repeat] ; IPR020683[Ankyrin repeat-containing domain]	cytoskeleton protein	--
A0A7J6JYN2	tRNA dimethylallyltransferase	TGRH88_051780	32824.92456	26480.3	33949.44305	28738.15636	0.946043956	0.720325407	-0.080020877	Nonsignificant	None	1	Biological Process:tRNA processing (GO:0008033)	tRNA dimethylallyltransferase	2.5.1.75	ko01100 Metabolic pathways ko01110 Biosynthesis of secondary metabolites	tRNA delta(2)-isopentenylpyrophosphate transferase	J	Translation, ribosomal structure and biogenesis ;	IPR018022 [tRNA dimethylallyltransferase] ; IPR022755[Zinc finger, double-stranded RNA binding]	nucleus protein	--
A0A7J6JYN3	FPL domain_containing protein	TGRH88_052740	38216.76266	23165.6	31212.18022	47485.7631	0.779974165	0.516498695	-0.358501756	Nonsignificant	None	--	--	--	--	--	Uncharacterized conserved protein	S	Function unknown ;	IPR019155 [Uncharacterised protein family FPL]	--	--
A0A7J6JYN5	Transmembrane protein	TGRH88_042200	39813.88428	27863.4	75115.90689	70520.55742	0.464700133	0.02592843	-1.105628038	Significant	down	--	--	--	--	--	--	--	--	--	--	--
A0A7J6JYN7	Ribosomal protein RPL29	TGRH88_038820	9536.570395	7904.94	7994.98379	10105.95843	0.963569199	0.8278411	-0.053539817	Nonsignificant	None	4	Molecular Function:structural constituent of ribosome (GO:0003735),Cellular Component:intracellular (GO:0005622),Cellular Component:ribosome (GO:0005840),Biological Process:translation (GO:0006412)	--	--	--	--	--	--	IPR001854 [Ribosomal protein L29]	--	--
A0A7J6JYN8	Putative eukaryotic initiation factor_4E	TGRH88_054020	201817.4501	151334	301120.9333	263190.4754	0.625809517	0.07897593	-0.676204497	Nonsignificant	None	4	Molecular Function:RNA binding (GO:0003723),Molecular Function:translation initiation factor activity (GO:0003743),Cellular Component:cytoplasm (GO:0005737),Biological Process:translational initiation (GO:0006413)	translation initiation factor 4E	--	ko03013 RNA transport	Predicted mRNA cap-binding protein related to eIF-4E	J	Translation, ribosomal structure and biogenesis ;	IPR001040 [Translation Initiation factor eIF- 4e]	nucleus protein	--
A0A7J6JYP0	Uncharacterized protein	TGRH88_049830	77603.83301	54216.7	63437.00519	50906.11957	1.152850539	0.577774105	0.205205487	Nonsignificant	None	--	--	--	--	--	--	--	--	--	--	--
A0A7J6JYP1	Putative anonymous antigen_1	TGRH88_051880	954325.4149	783667	995419.2936	982485.1365	0.87870394	0.296021633	-0.186550933	Nonsignificant	None	--	--	--	--	--	--	--	--	--	--	--
A0A7J6JYP2	Protein kinase (Incomplete catalytic triad)	TGRH88_042280	57335.96812	33860.7	50486.11184	39896.93637	1.009001908	0.977665831	0.012928903	Nonsignificant	None	--	--	--	--	--	--	--	--	--	--	--
A0A7J6JYP4	SAG_related sequence SRS43	TGRH88_042300	271972.0315	233392	284396.8145	298677.2253	0.866723601	0.199484326	-0.206356105	Nonsignificant	None	1	Cellular Component:membrane (GO:0016020)	major surface antigen	--	ko05145 Toxoplasmosis	--	--	--	IPR007226 [SRS domain]	vacuole protein	--
A0A7J6JYP5	Sel1 repeat_containing protein	TGRH88_052840	28612.38469	21647	26060.99617	27605.08705	0.936520455	0.680100621	-0.094617589	Nonsignificant	None	--	--	--	--	--	Extracellular protein SEL-1 and related proteins	MOT	Cell wall/membrane/envelope biogenesis ; Posttranslational modification, protein turnover, chaperones ; Signal transduction mechanisms ;	IPR006597 [Sel1-like repeat]	endoplasmic reticulum protein	--
A0A7J6JYP6	Down_regulated in metastasis protein	TGRH88_056360	48862.97828	43023.3	58700.87983	52996.323	0.822637237	0.1360058	-0.281671718	Nonsignificant	None	--	--	--	--	--	FOG: Reverse transcriptase	R	General function prediction only ;	IPR011430 [Down-regulated-in-metastasis protein]	--	--
A0A7J6JYP7	Phosphatidylinositol 3_ and 4_kinase	TGRH88_038920	33933.12657	26875.3	34849.64368	37233.25689	0.843590173	0.269342208	-0.245385806	Nonsignificant	None	1	Molecular Function:kinase activity (GO:0016301)	--	--	--	Phosphatidylinositol 3-kinase VPS34, involved in signal transduction	TU	Signal transduction mechanisms ; Intracellular trafficking, secretion, and vesicular transport ;	IPR000403 [Phosphatidylinositol 3-/4-kinase, catalytic domain] ; IPR001263[Phosphoinositide 3-kinase, accessory (PIK) domain]	Golgi apparatus protein	--
A0A7J6JYP9	Transmembrane protein	TGRH88_056110	23482.69172	19418.2	27573.9395	34392.734	0.692322006	0.138287805	-0.530484888	Nonsignificant	None	--	--	--	--	--	--	--	--	--	--	--
A0A7J6JYQ0	Glycosyl transferase family 8 protein	TGRH88_049930	68290.10964	52784.4	53439.71299	72669.92489	0.960073407	0.857345702	-0.058783377	Nonsignificant	None	--	--	glycogenin	2.4.1.186	ko00500 Starch and sucrose metabolism ko01100 Metabolic pathways	Glycosyl transferase, family 8 - glycogenin	G	Carbohydrate transport and metabolism ;	IPR002495 [Glycosyl transferase, family 8]	--	--
A0A7J6JYQ2	KOW motif domain_containing protein	TGRH88_042380	38003.59229	34330.4	35090.33627	33000.43276	1.062317159	0.421094615	0.087214552	Nonsignificant	None	--	--	--	--	--	--	--	--	--	--	--
A0A7J6JYQ4	Transcription initiation factor TFIID complex subunit TAF8	TGRH88_052940	43469.95721	44153.3	47211.75996	44040.23595	0.96023387	0.379669146	-0.05854227	Nonsignificant	None	--	--	--	--	--	--	--	--	IPR019473 [Transcription factor TFIID, subunit 8, C-terminal]	--	--
A0A7J6JYQ7	Uncharacterized protein	TGRH88_056460	58988.33422	53201.6	50222.74907	57023.50017	1.046096577	0.635460554	0.065016049	Nonsignificant	None	--	--	--	--	--	--	--	--	--	--	--
A0A7J6JYQ9	Succinate dehydrogenase [ubiquinone] flavoprotein subunit, mitochondrial	TGRH88_039020	458196.8143	405956	413624.6377	352364.7037	1.128152531	0.347023862	0.173962139	Nonsignificant	None	2	Molecular Function:oxidoreductase activity (GO:0016491),Biological Process:oxidation-reduction process (GO:0055114)	succinate dehydrogenase (ubiquinone) flavoprotein subunit	1.3.5.1	ko00020 Citrate cycle (TCA cycle) ko00190 Oxidative phosphorylation ko01100 Metabolic pathways ko01110 Biosynthesis of secondary metabolites ko01130 Biosynthesis of antibiotics ko01200 Carbon metabolism	Succinate dehydrogenase, flavoprotein subunit	C	Energy production and conversion ;	IPR003953 [FAD-dependent oxidoreductase 2, FAD binding domain] ; IPR015939[Fumarate reductase/succinate dehydrogenase flavoprotein-like, C-terminal]	nucleus protein	--
A0A7J6JYR0	Ribosomal protein RPL27A	TGRH88_050030	1591632.658	2691720	1538359.844	1503895.529	1.407953026	0.461572188	0.493599201	Nonsignificant	None	--	--	large subunit ribosomal protein L27Ae	--	ko03010 Ribosome	60s ribosomal protein L15/L27	J	Translation, ribosomal structure and biogenesis ;	IPR021131 [Ribosomal protein L18e/L15P]	--	--
A0A7J6JYR1	ATPase, AAA family protein	TGRH88_042500	164245.2853	160716	152220.5719	170296.4376	1.00757875	0.906565367	0.010892601	Nonsignificant	None	1	Molecular Function:ATP binding (GO:0005524)	ATPase family AAA domain-containing protein 3A/B	--	--	AAA+-type ATPase	O	Posttranslational modification, protein turnover, chaperones ;	IPR003959 [ATPase, AAA-type, core] ; IPR021911[ATPase family AAA domain-containing protein 3, domain of unknown function DUF3523]	cell membrane protein	--
A0A7J6JYR5	DNA replication licensing factor MCM2	TGRH88_039630	36038.92331	32204	48321.17401	53114.91058	0.67276772	0.032544399	-0.57181961	Nonsignificant	None	3	Molecular Function:DNA binding (GO:0003677),Molecular Function:ATP binding (GO:0005524),Biological Process:DNA replication (GO:0006260)	DNA replication licensing factor MCM2	3.6.4.12	ko03030 DNA replication	DNA replication licensing factor, MCM2 component	L	Replication, recombination and repair ;	IPR001208 [MCM domain] ; IPR027925[MCM N-terminal domain] ; IPR033762[MCM OB domain]	nucleus protein	--
A0A7J6JYR6	Peptidase family c78 protein	TGRH88_056560	60661.75711	53085.4	54488.24141	77783.33317	0.859951637	0.52845588	-0.217672568	Nonsignificant	None	--	--	UFM1-specific protease 2	3.4.22.-	--	Uncharacterized conserved protein	S	Function unknown ;	IPR012462 [Peptidase C78, ubiquitin fold modifier-specific peptidase 1/ 2]	--	--
A0A7J6JYR8	Transporter, major facilitator family protein	TGRH88_039120	78232.22424	117853	49411.93373	55496.39314	1.869110204	0.150762955	0.902351634	Nonsignificant	None	2	Cellular Component:integral component of membrane (GO:0016021),Biological Process:transmembrane transport (GO:0055085)	--	--	--	--	--	--	IPR011701 [Major facilitator superfamily]	vacuole protein	--
A0A7J6JYR9	Translation initiation factor eIF2B subunit gamma	TGRH88_056310	419726.7788	448897	455744.5448	520171.3211	0.890060106	0.268529407	-0.16802533	Nonsignificant	None	--	--	translation initiation factor eIF-2B subunit gamma	--	ko03013 RNA transport	Translation initiation factor 2B, gamma subunit (eIF-2Bgamma/GCD1)	J	Translation, ribosomal structure and biogenesis ;	IPR025877 [MobA-like NTP transferase]	--	--
A0A7J6JYS3	DNA topoisomerase I	TGRH88_042580	85724.06256	74315	114043.4633	118477.1677	0.688278979	0.027353826	-0.538934646	Nonsignificant	None	4	Molecular Function:DNA binding (GO:0003677),Molecular Function:DNA topoisomerase type I activity (GO:0003917),Cellular Component:chromosome (GO:0005694),Biological Process:DNA topological change (GO:0006265)	DNA topoisomerase I	5.99.1.2	--	DNA topoisomerase I	L	Replication, recombination and repair ;	IPR008336 [DNA topoisomerase I, DNA binding, eukaryotic-type] ; IPR013500[DNA topoisomerase I, catalytic core, eukaryotic-type] ; IPR025834[Topoisomerase I C-terminal domain]	mitochondrion protein	--
A0A7J6JYS5	Ribosomal protein L9, N_terminal domain_containing protein	TGRH88_039730	22802.6049	13700.4	32492.46269	23698.57339	0.649623275	0.260070022	-0.622324771	Nonsignificant	None	--	--	--	--	--	--	--	--	IPR020070 [Ribosomal protein L9, N-terminal]	--	--
A0A7J6JYS6	Histone H1	TGRH88_054420	58599.61179	21807.3	124397.3899	97840.46339	0.361805654	0.088914186	-1.466713143	Nonsignificant	None	--	--	--	--	--	--	--	--	--	--	--
A0A7J6JYS8	RNA recognition motif_containing protein	TGRH88_039220	15779.10259	14800.5	17300.58923	17157.05405	0.887454848	0.059318841	-0.172254375	Nonsignificant	None	1	Molecular Function:nucleic acid binding (GO:0003676)	nucleolar protein 15	--	--	Nucleolar RNA-binding protein NIFK	R	General function prediction only ;	IPR000504 [RNA recognition motif domain]	nucleus protein	--
A0A7J6JYS9	Serine hydroxymethyltransferase	TGRH88_042710	2834929.318	2250550	2740501.424	3084392.927	0.873059494	0.389362572	-0.195848125	Nonsignificant	None	1	Molecular Function:transferase activity (GO:0016740)	glycine hydroxymethyltransferase	2.1.2.1	ko00260 Glycine, serine and threonine metabolism ko00630 Glyoxylate and dicarboxylate metabolism ko00670 One carbon pool by folate ko01100 Metabolic pathways ko01110 Biosynthesis of secondary metabolites ko01130 Biosynthesis of antibiotics ko01200 Carbon metabolism ko01230 Biosynthesis of amino acids	Glycine/serine hydroxymethyltransferase	E	Amino acid transport and metabolism ;	IPR001085 [Serine hydroxymethyltransferase]	cytoplasm protein	--
A0A7J6JYT0	Uncharacterized protein	TGRH88_050230	17644.04758	7466.68	19724.74443	17515.41171	0.674291684	0.364282712	-0.56855529	Nonsignificant	None	--	--	--	--	--	--	--	--	--	--	--
A0A7J6JYT3	Serine_threonine protein phosphatase, related protein	TGRH88_042690	50962.03213	33219.3	59268.67079	63155.02306	0.687622873	0.169878138	-0.540310559	Nonsignificant	None	--	--	--	--	--	--	--	--	--	--	--
A0A7J6JYT5	Putative vacuolar protein sorting_associated protein vps4	TGRH88_054520	152228.7225	135248	93881.37865	117506.54	1.359948687	0.1203749	0.443552218	Nonsignificant	None	1	Molecular Function:ATP binding (GO:0005524)	vacuolar protein-sorting-associated protein 4	--	ko04144 Endocytosis	AAA+-type ATPase	O	Posttranslational modification, protein turnover, chaperones ;	IPR003959 [ATPase, AAA-type, core] ; IPR007330[MIT] ; IPR015415[Vps4 oligomerisation, C-terminal]	centrosome protein	--
A0A7J6JYT6	Bis(5_nucleosyl)_tetraphosphatase [asymmetrical]	TGRH88_039830	134847.4115	112928	178975.2757	159632.6375	0.731747257	0.089840979	-0.450582663	Nonsignificant	None	1	Molecular Function:hydrolase activity (GO:0016787)	bis(5'-nucleosidyl)-tetraphosphatase	3.6.1.17	ko00230 Purine metabolism ko00240 Pyrimidine metabolism	Diadenosine and diphosphoinositol polyphosphate phosphohydrolase	T	Signal transduction mechanisms ;	IPR000086 [NUDIX hydrolase domain]	--	--
A0A7J6JYT7	Sugar phosphate phosphatase	TGRH88_052280	32306.904	30926.9	36070.85412	41751.91082	0.812536075	0.129998012	-0.299496227	Nonsignificant	None	--	--				Uncharacterized conserved protein	S	Function unknown ;	IPR002791 [Domain of unknown function DUF89]	extracell protein	--
A0A7J6JYT8	Apyrase	TGRH88_050330	28534.42726	30211.9	32533.65765	40018.24861	0.809714455	0.213686002	-0.304514861	Nonsignificant	None	2	Molecular Function:calcium ion binding (GO:0005509),Molecular Function:nucleoside-diphosphatase activity (GO:0017110)	soluble calcium-activated nucleotidase 1	3.6.1.6	ko00230 Purine metabolism ko00240 Pyrimidine metabolism	Cell surface ATP diphosphohydrolase Apyrase	F	Nucleotide transport and metabolism ;	IPR009283 [Apyrase]	extracell protein	--
A0A7J6JYU2	AP2 domain transcription factor AP2XI_4	TGRH88_054620	26182.45541	16384.1	31957.18725	32718.10609	0.658157903	0.153393941	-0.603494344	Nonsignificant	None	--	--	--	--	--	--	--	--	IPR001471 [AP2/ERF domain]	--	--
A0A7J6JYU4	Uncharacterized protein	TGRH88_056510	30203.94637	25369.4	15098.73139	21063.95695	1.536759266	0.127279974	0.619891184	Nonsignificant	None	--	--	--	--	--	--	--	--	--	--	--
A0A7J6JYU7	RNA helicase	TGRH88_052380	21741.9581	21198.5	38125.55009	32780.12454	0.60559974	0.034988403	-0.723563509	Significant	down	2	Molecular Function:nucleic acid binding (GO:0003676),Molecular Function:ATP binding (GO:0005524)	ATP-dependent RNA helicase DDX5/DBP2	3.6.4.13	ko03040 Spliceosome	ATP-dependent RNA helicase	A	RNA processing and modification ;	IPR001650 [Helicase, C-terminal] ; IPR011545[DEAD/DEAH box helicase domain]	cytoplasm protein	--
A0A7J6JYV3	Putative glycosyltransferase	TGRH88_054720	23587.50246	14605.6	26380.06282	27476.76854	0.70915985	0.225579816	-0.495817236	Nonsignificant	None	--	--	--	--	--	--	--	--	IPR021067 [Glycosyltransferase, GlcNAc]	--	--
A0A7J6JYV5	Peptidase M16 inactive domain_containing protein	TGRH88_040030	227697.1846	177569	212718.8735	237367.1863	0.900419322	0.506536544	-0.15133108	Nonsignificant	None	--	--	--	--	--	Predicted Zn2+-dependent endopeptidase, insulinase superfamily	O	Posttranslational modification, protein turnover, chaperones ;	IPR007863 [Peptidase M16, C-terminal] ; IPR011765[Peptidase M16, N-terminal]	--	--
A0A7J6JYV6	Histone acetyltransferase	TGRH88_038490	65106.74969	41212.1	60740.28961	49454.91378	0.964822845	0.896828618	-0.051664026	Nonsignificant	None	--	--	histone acetyltransferase MYST1	2.3.1.48	--	Histone acetyltransferase (MYST family)	B	Chromatin structure and dynamics ;	IPR002717 [Histone acetyltransferase domain, MYST-type] ; IPR025995[RNA binding activity-knot of a chromodomain]	cytoplasm protein	--
A0A7J6JYW0	XPG N_terminal domain_containing protein	TGRH88_043010	60013.25547	78999.8	51564.17626	58832.15541	1.259218068	0.294551248	0.332528147	Nonsignificant	None	2	Molecular Function:nuclease activity (GO:0004518),Biological Process:DNA repair (GO:0006281)	--	--	--	--	--	--	IPR006085 [XPG N-terminal] ; IPR006086[XPG-I domain] ; IPR022039[Temperature dependent protein affecting M2 dsRNA replication, C-terminal] ; IPR022040[Temperature dependent protein affecting M2 dsRNA replication, N-terminal]	nucleus protein	--
A0A7J6JYW1	C3H1_type domain_containing protein	TGRH88_042990	100875.0105	78791.9	81061.4542	83855.9515	1.089435707	0.575717406	0.123581059	Nonsignificant	None	--	--	--	--	--	--	--	--	--	--	--
A0A7J6JYW4	Trichohyalin	TGRH88_056710	7711.077302	7151.79	13491.09146	8784.277776	0.667233263	0.258300867	-0.583736883	Nonsignificant	None	--	--	--	--	--	--	--	--	--	Golgi apparatus protein	--
A0A7J6JYW7	HEAT repeat_containing protein	TGRH88_050630	56471.33869	50462.1	0	0	Inf	0	Inf	Significant	up	--	--	--	--	--	--	--	--	--	cytoplasm protein	--
A0A7J6JYX0	Nucleoporin FG repeat region protein	TGRH88_052580	68219.13172	55240.6	66578.31547	67963.78841	0.917628966	0.485260025	-0.124017162	Nonsignificant	None	--	--	--	--	--	Nuclear pore complex, Nup98 component (sc Nup145/Nup100/Nup116)	YU	Nuclear structure ; Intracellular trafficking, secretion, and vesicular transport ;	IPR025574 [Nucleoporin FG repeat]	--	--
A0A7J6JYX2	Phosphoglycerate mutase family protein	TGRH88_054920	16276.53955	9198.3	11782.97727	16540.37268	0.899428902	0.770148774	-0.152918851	Nonsignificant	None	--	--	--	--	--	--	--	--	--	--	--
A0A7J6JYX3	Uncharacterized protein	TGRH88_039620	18484.78111	10667.9	14126.50434	19484.17315	0.867363686	0.684369543	-0.205291052	Nonsignificant	None	--	--	--	--	--	--	--	--	--	--	--
A0A7J6JYX4	Vacuolar transporter chaperone VTC2	TGRH88_056800	105732.0299	94626.5	100086.532	95531.63843	1.024232716	0.731039137	0.034543547	Nonsignificant	None	--	--	--	--	--	Component of vacuolar transporter chaperone (Vtc) involved in vacuole fusion	UO	Intracellular trafficking, secretion, and vesicular transport ; Posttranslational modification, protein turnover, chaperones ;	IPR003807 [Domain of unknown function DUF202] ; IPR004331[SPX domain] ; IPR018966[VTC domain]	--	--
A0A7J6JYX6	Transmembrane protein	TGRH88_038690	52661.36196	35681.7	94131.65749	66984.46777	0.548319182	0.150954211	-0.866912151	Nonsignificant	None	--	--	--	--	--	--	--	--	--	--	--
A0A7J6JYX7	BTB domain_containing protein	TGRH88_050730	13538.44778	12590.2	23376.58726	18963.11437	0.617119318	0.069549665	-0.696378639	Nonsignificant	None	1	Molecular Function:protein binding (GO:0005515)	--	--	--	--	--	--	IPR000210 [BTB/POZ domain]	--	--
A0A7J6JYY1	Protein kish	TGRH88_052680	32775.7132	29664.6	20684.01708	29481.3398	1.244689903	0.318917598	0.31578636	Nonsignificant	None	--	--	--	--	--	Uncharacterized conserved protein	S	Function unknown ;	IPR009653 [Protein kish]	--	--
A0A7J6JYY2	Uncharacterized protein	TGRH88_039720	45266.76339	39389.9	46621.16927	48456.65026	0.890393404	0.232604018	-0.167485189	Nonsignificant	None	--	--	--	--	--	--	--	--	--	--	--
A0A7J6JYY3	Transporter, major facilitator family protein	TGRH88_055020	19242.58876	26659.9	24804.67933	22722.49639	0.965815622	0.852510442	-0.050180296	Nonsignificant	None	2	Cellular Component:integral component of membrane (GO:0016021),Biological Process:transmembrane transport (GO:0055085)	--	--	--	Sugar transporter/spinster transmembrane protein	G	Carbohydrate transport and metabolism ;	IPR011701 [Major facilitator superfamily]	--	--
A0A7J6JYY4	SAG_related sequence SRS49B	TGRH88_038440	97965.15217	71082.7	103487.1892	72466.74311	0.960750635	0.881866418	-0.05776607	Nonsignificant	None	1	Cellular Component:membrane (GO:0016020)	--	--	--	--	--	--	IPR007226 [SRS domain]	--	--
A0A7J6JYY5	SAG_related sequence SRS46	TGRH88_040330	12021.41292	5067.45	19756.09405	10369.73146	0.567249615	0.380514942	-0.81794437	Nonsignificant	None	1	Cellular Component:membrane (GO:0016020)	--	--	--	--	--	--	IPR007226 [SRS domain]	--	--
A0A7J6JYY6	cGMP_dependent protein kinase	TGRH88_050830	289432.6011	267010	323101.9441	360050.8397	0.814521458	0.099315644	-0.29597539	Nonsignificant	None	3	Molecular Function:protein kinase activity (GO:0004672),Molecular Function:ATP binding (GO:0005524),Biological Process:protein phosphorylation (GO:0006468)	--	--	--	cGMP-dependent protein kinase	T	Signal transduction mechanisms ;	IPR000595 [Cyclic nucleotide-binding domain] ; IPR000719[Protein kinase domain]	endosome protein	--
A0A7J6JYY7	SAG_related sequence SRS47B	TGRH88_038790	0	0	1815.195181	4660.219479	#NAME?	0	#NAME?	Significant	down	1	Cellular Component:membrane (GO:0016020)	--	--	--	--	--	--	IPR007226 [SRS domain]	--	--
A0A7J6JYY9	Peptidase M16 middle_third domain_containing protein	TGRH88_053840	41242.31502	39911.9	50624.98291	46695.8712	0.833883095	0.059977542	-0.262082954	Nonsignificant	None	--	--	--	--	--	--	--	--	IPR032632 [Peptidase M16, middle/third domain]	--	--
A0A7J6JYZ1	Importin_beta N_terminal domain_containing protein	TGRH88_043310	112693.5449	100557	122610.3317	118237.0084	0.885417895	0.165809272	-0.175569563	Nonsignificant	None	2	Biological Process:intracellular protein transport (GO:0006886),Molecular Function:Ran GTPase binding (GO:0008536)	importin-7	--		Nuclear transport receptor RANBP7/RANBP8 (importin beta superfamily)	YU	Nuclear structure ; Intracellular trafficking, secretion, and vesicular transport ;	IPR001494 [Importin-beta, N-terminal domain] ; IPR013713[Exportin/Importin, Cse1-like]	nucleus protein	--
A0A7J6JYZ3	Glycoprotein	TGRH88_039820	68685.92987	125957	41988.29041	73409.86469	1.686707467	0.348926777	0.754209782	Nonsignificant	None	1	Cellular Component:mitochondrial matrix (GO:0005759)	complement component 1 Q subcomponent-binding protein, mitochondrial	--		MAM33, mitochondrial matrix glycoprotein	C	Energy production and conversion ;	IPR003428 [Mitochondrial glycoprotein]	--	--
A0A7J6JYZ6	Signal peptidase	TGRH88_040430	104128.5203	93860.4	133150.4128	138644.971	0.728448429	0.0240043	-0.457101256	Nonsignificant	None	--	--	--	--	--	Predicted RNA-binding protein	R	General function prediction only ;	IPR008532 [Domain of unknown function DUF814] ; IPR021846[Domain of unknown function DUF3441]	--	--
A0A7J6JYZ7	Putative notchless	TGRH88_038890	73914.51875	64445.6	46972.36281	59646.82874	1.297703694	0.18265433	0.375961009	Nonsignificant	None	1	Molecular Function:protein binding (GO:0005515)	ribosome assembly protein 4	--	--	Notchless-like WD40 repeat-containing protein	S	Function unknown ;	IPR001680 [WD40 repeat] ; IPR012972[NLE]	nucleus protein	--
A0A7J6JYZ8	Putative golgi SNARE	TGRH88_043390	81963.88867	61589.7	96849.35918	94506.9068	0.750190165	0.145055505	-0.414671746	Nonsignificant	None	--	--	golgi SNAP receptor complex member 2	--	ko04130 SNARE interactions in vesicular transport	Golgi SNAP receptor complex member	U	Intracellular trafficking, secretion, and vesicular transport ;	--	--	--
A0A7J6JYZ9	Phosphatidylinositol_specific phospholipase C X domain_containing protein	TGRH88_053940	40202.13353	32860.4	41552.89332	45089.87877	0.843261726	0.23755301	-0.24594762	Nonsignificant	None	--	--	--	--	--	--	--	--	--	--	--
A0A7J6JZ02	Putative histone lysine methyltransferase, SET	TGRH88_051030	11183.83792	5902.63	8075.521239	10747.96616	0.907720634	0.796813384	-0.139679742	Nonsignificant	None	1	Molecular Function:protein binding (GO:0005515)	serine/arginine repetitive matrix protein 2	--	--	Histone H3 (Lys4) methyltransferase complex, subunit SET1 and related methyltransferases	BK	Chromatin structure and dynamics ; Transcription ;	IPR001214 [SET domain]	nucleus protein	--
A0A7J6JZ03	Micro_fibrillar_associated protein 1	TGRH88_039920	34047.63762	33355.2	59422.95758	50524.79692	0.61304424	0.041300411	-0.705936906	Significant	down	--	--	microfibrillar-associated protein 1	--	--	Microfibrillar-associated protein MFAP1	Z	Cytoskeleton ;	IPR009730 [Micro-fibrillar-associated protein 1, C-terminal]	extracell protein	--
A0A7J6JZ11	Ankyrin repeat_containing protein	TGRH88_040020	24411.79277	37271.1	35276.36132	36167.5256	0.863375376	0.527957794	-0.211940147	Nonsignificant	None	--	--	--	--	--	Ankyrin	M	Cell wall/membrane/envelope biogenesis ;	IPR020683 [Ankyrin repeat-containing domain]	cytoskeleton protein	--
A0A7J6JZ17	Folate receptor_like domain_containing protein	TGRH88_043590	40189.3575	32055.2	41678.16228	44562.07321	0.837712897	0.246325342	-0.25547221	Nonsignificant	None	--	--	--	--	--	--	--	--	IPR018143 [Folate receptor-like]	--	--
A0A7J6JZ19	200 kDa antigen p200	TGRH88_054140	19282.45469	11322.7	27956.09403	20315.06469	0.634025689	0.250507196	-0.657386798	Nonsignificant	None	--	--	--	--	--	--	--	--	--	--	--
A0A7J6JZ21	Transmembrane protein	TGRH88_051230	51977.60794	54730.8	43970.44178	59462.97906	1.031662755	0.854398	0.044971439	Nonsignificant	None	--	--	--	--	--	--	--	--	--	--	--
A0A7J6JZ22	50S ribosomal protein L19, chloroplastic	TGRH88_053080	10441.50345	14610	22627.04619	26147.52371	0.513618131	0.049039443	-0.961231963	Significant	down	4	Molecular Function:structural constituent of ribosome (GO:0003735),Cellular Component:intracellular (GO:0005622),Cellular Component:ribosome (GO:0005840),Biological Process:translation (GO:0006412)	--	--	--	Mitochondrial/chloroplast ribosomal protein L19	J	Translation, ribosomal structure and biogenesis ;	IPR001857 [Ribosomal protein L19]	chloroplast protein	--
A0A7J6JZ25	Acyltransferase domain_containing protein	TGRH88_043690	172759.0874	127767	178304.2382	160217.7906	0.887759324	0.515355784	-0.171759488	Nonsignificant	None	1	Biological Process:metabolic process (GO:0008152)	--	--	ko00564 Glycerophospholipid metabolism ko00565 Ether lipid metabolism ko01100 Metabolic pathways	Predicted phosphate acyltransferase, contains PlsC domain	I	Lipid transport and metabolism ;	IPR002123 [Phospholipid/glycerol acyltransferase]	Golgi apparatus protein	--
A0A7J6JZ27	U1_type domain_containing protein	TGRH88_038840	82160.02434	71487.2	94576.64082	83920.43512	0.860782865	0.241183605	-0.216278736	Nonsignificant	None	--	--	U4/U6.U5 tri-snRNP component SNU23	--	ko03040 Spliceosome	U1-like Zn-finger protein	R	General function prediction only ;	--	--	--
A0A7J6JZ28	Rhoptry neck protein RON3	TGRH88_043710	1094022.985	1128950	1123579.675	1175446.853	0.966919241	0.347950339	-0.048532697	Nonsignificant	None	--	--	--	--	--	--	--	--	--	--	--
A0A7J6JZ29	DNA helicase	TGRH88_040730	98932.46299	132261	67473.07526	87390.7437	1.492882357	0.188222459	0.578100481	Nonsignificant	None	3	Molecular Function:DNA binding (GO:0003677),Molecular Function:ATP binding (GO:0005524),Biological Process:DNA replication (GO:0006260)	DNA replication licensing factor MCM7	3.6.4.12	ko03030 DNA replication	DNA replication licensing factor, MCM7 component	L	Replication, recombination and repair ;	IPR001208 [MCM domain] ; IPR027925[MCM N-terminal domain] ; IPR033762[MCM OB domain]	nucleus protein	--
A0A7J6JZ31	Ribosomal protein RPL23	TGRH88_051330	596397.9328	608769	496785.351	574690.4695	1.124772869	0.232190314	0.1696337	Nonsignificant	None	3	Molecular Function:structural constituent of ribosome (GO:0003735),Cellular Component:ribosome (GO:0005840),Biological Process:translation (GO:0006412)	large subunit ribosomal protein L23e	--	ko03010 Ribosome	60S ribosomal protein L14/L17/L23	J	Translation, ribosomal structure and biogenesis ;	IPR000218 [Ribosomal protein L14P]	chloroplast protein	--
A0A7J6JZ32	Uncharacterized protein	TGRH88_053180	131089.1304	134417	148978.0878	144722.2602	0.904003459	0.034811005	-0.145599803	Nonsignificant	None	--	--	--	--	--	--	--	--	--	--	--
A0A7J6JZ35	Rhoptry protein ROP10	TGRH88_054340	671014.6598	429978	561961.4832	652632.6114	0.90646963	0.702227238	-0.141669409	Nonsignificant	None	--	--	--	--	--	--	--	--	--	--	--
A0A7J6JZ36	SAG_related sequence SRS18	TGRH88_038940	188562.3225	144843	186962.9532	189724.5606	0.885097887	0.427283761	-0.176091077	Nonsignificant	None	1	Cellular Component:membrane (GO:0016020)	--	--	--	--	--	--	IPR007226 [SRS domain]	--	--
A0A7J6JZ37	DJ_1 family protein	TGRH88_040220	1114287.182	886035	1246033.647	1114946.427	0.847242298	0.304158799	-0.239153479	Nonsignificant	None	--	--	protein deglycase	3.5.1.124	--	Putative transcriptional regulator DJ-1	RV	General function prediction only ; Defense mechanisms ;	IPR002818 [DJ-1/PfpI]	nucleus protein	--
A0A7J6JZ39	Uncharacterized protein	TGRH88_043790	39844.04989	34473.1	42115.37298	45840.32797	0.844938408	0.172211434	-0.243081916	Nonsignificant	None	--	--	--	--	--	--	--	--	--	--	--
A0A7J6JZ40	Putative replication factor C subunit 2	TGRH88_040830	29538.88321	24474	27067.29326	28001.58995	0.980824016	0.856518348	-0.02793379	Nonsignificant	None	1	Molecular Function:ATP binding (GO:0005524)	replication factor C subunit 2/4	--	ko03030 DNA replication ko03420 Nucleotide excision repair ko03430 Mismatch repair	Replication factor C, subunit RFC4	L	Replication, recombination and repair ;	IPR003959 [ATPase, AAA-type, core] ; IPR013748[Replication factor C, C-terminal]	nucleus protein	--
A0A7J6JZ41	Condensin complex subunit 1	TGRH88_051430	44653.27753	50249.9	73971.38644	71010.08799	0.654588304	0.015613067	-0.611340269	Significant	down	--	--	--	--	--	--	--	--	--	--	--
A0A7J6JZ43	Elongation factor Tu GTP binding domain_containing protein	TGRH88_055620	21918.69314	15905.7	18346.91539	18519.51378	1.025984723	0.899429843	0.03700925	Nonsignificant	None	1	Molecular Function:GTP binding (GO:0005525)	selenocysteine-specific elongation factor	--	--	Selenocysteine-specific elongation factor	J	Translation, ribosomal structure and biogenesis ;	IPR004161 [Translation elongation factor EFTu-like, domain 2]	cyanelle protein	--
A0A7J6JZ44	Putative adhesion regulating molecule region protein	TGRH88_043910	43438.84522	27493.2	56843.60878	55944.27534	0.628897738	0.119956034	-0.669102648	Nonsignificant	None	2	Cellular Component:nucleus (GO:0005634),Cellular Component:cytoplasm (GO:0005737)	26S proteasome regulatory subunit N13	--	ko03050 Proteasome	Cell membrane glycoprotein	R	General function prediction only ;	IPR006773 [26S proteasome complex ubiquitin receptor, subunit Rpn13] ; IPR032368[UCH-binding domain]	--	--
A0A7J6JZ46	RNA recognition motif_containing protein	TGRH88_039390	176400.255	110958	208498.3329	195777.1981	0.71079804	0.221565935	-0.492488392	Nonsignificant	None	1	Molecular Function:nucleic acid binding (GO:0003676)	HIV Tat-specific factor 1	--	--	Transcription elongation factor TAT-SF1	K	Transcription ;	IPR000504 [RNA recognition motif domain]	nucleus protein	--
A0A7J6JZ48	3_hydroxyisobutyryl_CoA hydrolase	TGRH88_043890	54884.50888	42372.2	47997.57332	52210.06398	0.970551861	0.843888919	-0.04312279	Nonsignificant	None	1	Molecular Function:3-hydroxyisobutyryl-CoA hydrolase activity (GO:0003860)	3-hydroxyisobutyryl-CoA hydrolase	3.1.2.4	ko00280 Valine, leucine and isoleucine degradation ko00640 Propanoate metabolism ko01100 Metabolic pathways ko01200 Carbon metabolism	Enoyl-CoA hydratase	I	Lipid transport and metabolism ;	IPR032259 [Enoyl-CoA hydratase/isomerase, HIBYL-CoA-H type]	mitochondrion protein	--
A0A7J6JZ50	Putative polyphosphoinositide binding protein	TGRH88_040930	45748.70351	41384.6	47339.36071	44059.69781	0.953328239	0.51637744	-0.068955063	Nonsignificant	None	--	--	--	--	--	Phosphatidylinositol transfer protein PDR16 and related proteins	I	Lipid transport and metabolism ;	IPR001251 [CRAL-TRIO lipid binding domain]	mitochondrion protein	--
A0A7J6JZ51	Putative pre_mRNA_splicing factor ATP_dependent RNA helicase	TGRH88_051530	97219.52906	93596.2	135080.6171	139625.8486	0.694616811	0.00476668	-0.525710769	Nonsignificant	None	2	Molecular Function:nucleic acid binding (GO:0003676),Molecular Function:helicase activity (GO:0004386)	ATP-dependent RNA helicase DHX8/PRP22	3.6.4.13	ko03040 Spliceosome	DEAH-box RNA helicase	A	RNA processing and modification ;	IPR001650 [Helicase, C-terminal] ; IPR003029[S1 domain] ; IPR007502[Helicase-associated domain] ; IPR011709[Domain of unknown function DUF1605]	nucleus protein	--
A0A7J6JZ53	C2 NT_type domain_containing protein	TGRH88_044010	12138.28991	19210.7	22414.20555	23522.37871	0.682440595	0.178462824	-0.551224626	Nonsignificant	None	--	--	--	--	--	--	--	--	--	--	--
A0A7J6JZ54	GYF domain_containing protein	TGRH88_054540	28265.18433	21193.9	36109.19912	38035.47463	0.667061865	0.077974718	-0.584107529	Nonsignificant	None	1	Molecular Function:protein binding (GO:0005515)	collagen, type III, alpha	--		GYF domain containing proteins	R	General function prediction only ;	IPR003169 [GYF domain]	--	--
A0A7J6JZ55	tRNA pseudouridine synthase	TGRH88_043990	39331.35268	24741.2	53578.71361	47342.78332	0.634875172	0.145898552	-0.655455136	Nonsignificant	None	4	Biological Process:pseudouridine synthesis (GO:0001522),Molecular Function:RNA binding (GO:0003723),Biological Process:RNA modification (GO:0009451),Molecular Function:pseudouridine synthase activity (GO:0009982)	tRNA pseudouridine38-40 synthase	5.4.99.12	--	Pseudouridylate synthase	J	Translation, ribosomal structure and biogenesis ;	IPR020097 [Pseudouridine synthase I, TruA, alpha/beta domain]	nucleus protein	--
A0A7J6JZ56	Ribosomal protein	TGRH88_039140	530192.09	814514	450179.3384	393946.9071	1.593015378	0.226281547	0.671760194	Nonsignificant	None	--	--	large subunit ribosomal protein L10Ae	--	ko03010 Ribosome	60S ribosomal protein L10A	J	Translation, ribosomal structure and biogenesis ;	IPR028364 [Ribosomal protein L1/ribosomal biogenesis protein]	cytoplasm protein	--
A0A7J6JZ58	Uncharacterized protein	TGRH88_051630	11151.30637	9187.38	0	0	Inf	0	Inf	Significant	up	--	--	--	--	--	--	--	--	--	--	--
A0A7J6JZ60	DNA 5_3 helicase	TGRH88_055720	31010.2556	25806.7	29063.82401	37893.79231	0.848551049	0.426746057	-0.236926639	Nonsignificant	None	6	Molecular Function:nucleic acid binding (GO:0003676),Molecular Function:DNA binding (GO:0003677),Molecular Function:ATP-dependent DNA helicase activity (GO:0004003),Molecular Function:ATP binding (GO:0005524),Biological Process:nucleobase-containing compound metabolic process (GO:0006139),Molecular Function:ATP-dependent helicase activity (GO:0008026)	DNA excision repair protein ERCC-2	3.6.4.12	ko03022 Basal transcription factors ko03420 Nucleotide excision repair	RNA polymerase II transcription initiation/nucleotide excision repair factor TFIIH, 5'-3' helicase subunit RAD3	KL	Transcription ; Replication, recombination and repair ;	IPR006555 [ATP-dependent helicase, C-terminal] ; IPR010614[DEAD2] ; IPR010643[Helical and beta-bridge domain]	nucleus protein	--
A0A7J6JZ62	Putative myosin regulatory light chain	TGRH88_054640	48770.58868	39980.1	37225.73808	50822.1741	1.007981751	0.969321464	0.01146952	Nonsignificant	None	1	Molecular Function:calcium ion binding (GO:0005509)	--	--	--	Myosin regulatory light chain, EF-Hand protein superfamily	Z	Cytoskeleton ;	IPR002048 [EF-hand domain]	nucleus protein	--
A0A7J6JZ63	Putative U2 snRNP auxiliary factor	TGRH88_041030	208541.4255	174050	145464.857	97070.16309	1.577468794	0.142534762	0.657611465	Nonsignificant	None	2	Molecular Function:nucleic acid binding (GO:0003676),Molecular Function:metal ion binding (GO:0046872)	splicing factor U2AF 35 kDa subunit	--	ko03040 Spliceosome	U2 snRNP splicing factor, small subunit, and related proteins	A	RNA processing and modification ;	IPR000504 [RNA recognition motif domain] ; IPR000571[Zinc finger, CCCH-type]	--	--
A0A7J6JZ64	Palmitoyltransferase	TGRH88_044110	10149.37014	12688.1	25452.26933	13402.08338	0.587771216	0.323069361	-0.766673385	Nonsignificant	None	--	--	palmitoyltransferase ZDHHC9/14/18	2.3.1.225		DHHC-type Zn-finger proteins	R	General function prediction only ;	IPR001594 [Palmitoyltransferase, DHHC domain]	Golgi apparatus protein	--
A0A7J6JZ65	CPSF A subunit region protein	TGRH88_044090	35785.17723	31240.4	43089.41364	43556.41419	0.773558046	0.050176263	-0.370418544	Nonsignificant	None	2	Molecular Function:nucleic acid binding (GO:0003676),Cellular Component:nucleus (GO:0005634)	--	--	--	mRNA cleavage and polyadenylation factor II complex, subunit CFT1 (CPSF subunit)	A	RNA processing and modification ;	IPR004871 [Cleavage/polyadenylation specificity factor, A subunit, C-terminal]	--	--
A0A7J6JZ66	Transmembrane protein	TGRH88_051730	24211.98991	12182.3	12340.05495	11067.07574	1.554837728	0.39534678	0.63676402	Nonsignificant	None	--	--	--	--	--	--	--	--	--	--	--
A0A7J6JZ69	RPAP1 family protein	TGRH88_053580	34064.55402	31827.2	45456.05134	39255.34382	0.77783814	0.103915959	-0.362458119	Nonsignificant	None	--	--	--	--	--	Uncharacterized conserved protein	S	Function unknown ;	IPR013929 [RNA polymerase II-associated protein 1, C-terminal] ; IPR013930[RNA polymerase II-associated protein 1, N-terminal]	cytoplasm protein	--
A0A7J6JZ70	Uncharacterized protein	TGRH88_055820	34946.92793	26377.2	39344.94691	30306.52253	0.880442702	0.572597756	-0.183698977	Nonsignificant	None	--	--	--	--	--	--	--	--	--	--	--
A0A7J6JZ74	Polyprenyl synthetase superfamily protein	TGRH88_044190	19879.61564	17756.2	19677.84953	21737.85618	0.908732931	0.329627691	-0.138071734	Nonsignificant	None	1	Biological Process:isoprenoid biosynthetic process (GO:0008299)	--	--	ko00900 Terpenoid backbone biosynthesis ko01100 Metabolic pathways ko01110 Biosynthesis of secondary metabolites ko01130 Biosynthesis of antibiotics	Polyprenyl synthetase	H	Coenzyme transport and metabolism ;	IPR000092 [Polyprenyl synthetase]	mitochondrion protein	--
A0A7J6JZ75	Transmembrane protein	TGRH88_051830	43330.0124	35701.7	25138.64353	37665.43986	1.258384935	0.383812038	0.331573305	Nonsignificant	None	--	--	--	--	--	--	--	--	--	--	--
A0A7J6JZ76	Alveolin domain containing intermediate filament IMC8	TGRH88_044210	88619.84362	69833.6	103671.6597	111535.3828	0.736283728	0.108257523	-0.441666276	Nonsignificant	None	--	--	--	--	--	--	--	--	IPR022086 [Inner membrane complex protein]	--	--
A0A7J6JZ77	Uncharacterized protein	TGRH88_039340	31595.232	27488.2	45578.34079	38293.4091	0.704449735	0.097464131	-0.505431326	Nonsignificant	None	--	--	--	--	--	FOG: Reverse transcriptase	R	General function prediction only ;	--	nucleus protein	--
A0A7J6JZ78	FUSE_binding protein 2 _ KH_type splicing regulatory protein	TGRH88_055920	900742.9961	800478	1475297.869	1440657.469	0.583418057	0.007540031	-0.777398057	Significant	down	1	Molecular Function:RNA binding (GO:0003723)	--	--	--	K-homology type RNA binding proteins	A	RNA processing and modification ;	IPR004088 [K Homology domain, type 1]	cytoplasm protein	--
A0A7J6JZ79	Putative GPI_anchored wall transfer protein GWT1	TGRH88_039690	33949.2149	39498.4	59921.31301	41835.5968	0.721794864	0.273209637	-0.470339217	Nonsignificant	None	2	Biological Process:GPI anchor biosynthetic process (GO:0006506),Cellular Component:integral component of membrane (GO:0016021)	phosphatidylinositol glycan, class W	2.3.-.-	ko00563 Glycosylphosphatidylinositol (GPI)-anchor biosynthesis ko01100 Metabolic pathways	Uncharacterized membrane protein	S	Function unknown ;	IPR009447 [GWT1]	endoplasmic reticulum protein	--
A0A7J6JZ81	H_ACA ribonucleoprotein complex subunit 2	TGRH88_041230	2387165.075	1657840	2132733.214	2334008.598	0.905582916	0.633302287	-0.143081353	Nonsignificant	None	--	--	U4/U6 small nuclear ribonucleoprotein SNU13	--	ko03008 Ribosome biogenesis in eukaryotes ko03040 Spliceosome	60S ribosomal protein 15.5kD/SNU13, NHP2/L7A family (includes ribonuclease P subunit p38), involved in splicing	AJ	RNA processing and modification ; Translation, ribosomal structure and biogenesis ;	IPR004038 [Ribosomal protein L7Ae/L30e/S12e/Gadd45]	cytoplasm protein	--
A0A7J6JZ83	Queuine trna_ribosyltransferase domain_containing protein	TGRH88_054840	48465.73849	33505.2	47586.78958	44022.85003	0.894785078	0.594834883	-0.160386898	Nonsignificant	None	1	Biological Process:tRNA modification (GO:0006400)	queuine tRNA-ribosyltransferase	2.4.2.29	--	Queuine-tRNA ribosyltransferase	A	RNA processing and modification ;	IPR002616 [tRNA-guanine(15) transglycosylase-like]	--	--
A0A7J6JZ84	Uncharacterized protein	TGRH88_051930	4429.543048	4164.82	0	0	Inf	0	Inf	Significant	up	--	--	--	--	--	--	--	--	--	--	--
A0A7J6JZ86	mRNA 5_phosphatase	TGRH88_044310	32901.69901	29989.1	38431.66235	51520.9845	0.699154513	0.181060275	-0.516316768	Nonsignificant	None	1	Molecular Function:polynucleotide 5'-phosphatase activity (GO:0004651)	--	--	--	--	--	--	IPR004206 [mRNA triphosphatase Cet1-like]	--	--
A0A7J6JZ87	Uncharacterized protein	TGRH88_041330	17832.96716	24292.5	15008.30974	24846.56345	1.056971552	0.864833432	0.079936547	Nonsignificant	None	--	--	--	--	--	--	--	--	--	--	--
A0A7J6JZ88	Serine_threonine_protein phosphatase	TGRH88_039440	13667.7459	11705.6	20909.1644	18471.37812	0.644311741	0.046461153	-0.634169211	Significant	down	1	Molecular Function:hydrolase activity (GO:0016787)	serine/threonine-protein phosphatase 2A catalytic subunit	3.1.3.16	ko03015 mRNA surveillance pathway ko04136 Autophagy - other	Serine/threonine protein phosphatase 2A, catalytic subunit	T	Signal transduction mechanisms ;	IPR004843 [Calcineurin-like phosphoesterase domain, ApaH type]	centrosome protein	--
A0A7J6JZ89	G_patch domain_containing protein	TGRH88_039790	81150.36335	68397.4	77116.06486	89915.9845	0.895323765	0.435300576	-0.159518614	Nonsignificant	None	1	Molecular Function:nucleic acid binding (GO:0003676)	splicing factor 45	--	ko03040 Spliceosome	mRNA splicing factor	A	RNA processing and modification ;	IPR000467 [G-patch domain] ; IPR000504[RNA recognition motif domain]	chloroplast protein	--
A0A7J6JZ91	Uncharacterized protein	TGRH88_056020	45440.54101	32067.7	47279.38188	49656.14938	0.799585457	0.28889908	-0.322675863	Nonsignificant	None	--	--	--	--	--	--	--	--	--	--	--
A0A7J6JZ92	Transmembrane protein	TGRH88_040720	82193.62055	63785.4	93076.65188	102958.4128	0.744657701	0.138835465	-0.425350685	Nonsignificant	None	--	--	--	--	--	--	--	--	--	--	--
A0A7J6JZ95	DUF3752 domain_containing protein	TGRH88_044390	17050.55383	12843.3	16544.05279	15249.66233	0.940244124	0.708101445	-0.088892709	Nonsignificant	None	--	--	--	--	--	--	--	--	IPR022226 [Protein of unknown function DUF3752]	--	--
A0A7J6JZ96	SAG_related sequence SRS40E	TGRH88_044410	21877.17105	29599	26348.84274	20887.37303	1.089760689	0.697828104	0.124011355	Nonsignificant	None	1	Cellular Component:membrane (GO:0016020)	major surface antigen	--	ko05145 Toxoplasmosis	--	--	--	IPR007226 [SRS domain]	vacuole protein	--
A0A7J6JZ97	Transmembrane protein	TGRH88_041430	49936.04621	29245.6	52534.46015	46488.53755	0.799628854	0.454499092	-0.322597562	Nonsignificant	None	--	--	--	--	--	--	--	--	--	--	--
A0A7J6JZ98	ThiF family protein	TGRH88_053880	12904.26002	10730.3	14667.86834	17205.83844	0.741506477	0.132569174	-0.4314688	Nonsignificant	None	1	Molecular Function:small protein activating enzyme activity (GO:0008641)	--	--	--	Ubiquitin activating enzyme UBA1	O	Posttranslational modification, protein turnover, chaperones ;	IPR000594 [THIF-type NAD/FAD binding fold]	nucleus protein	--
A0A7J6JZ99	Proteasome subunit alpha type	TGRH88_056120	409203.1184	586334	436210.6185	387568.6079	1.208499907	0.448471912	0.273217362	Nonsignificant	None	5	Molecular Function:endopeptidase activity (GO:0004175),Molecular Function:threonine-type endopeptidase activity (GO:0004298),Cellular Component:proteasome core complex (GO:0005839),Biological Process:ubiquitin-dependent protein catabolic process (GO:0006511),Biological Process:proteolysis involved in cellular protein catabolic process (GO:0051603)	20S proteasome subunit alpha 7	3.4.25.1	ko03050 Proteasome	20S proteasome, regulatory subunit alpha type PSMA3/PRE10	O	Posttranslational modification, protein turnover, chaperones ;	IPR000426 [Proteasome alpha-subunit, N-terminal domain] ; IPR001353[Proteasome, subunit alpha/beta]	nucleus protein	--
A0A7J6JZA0	Putative hypoxia_ inducible factor prolyl hydroxylase (Phd2)	TGRH88_039890	86469.21248	70766.4	95510.9115	103831.0824	0.78877315	0.14132146	-0.342317652	Nonsignificant	None	2	Molecular Function:oxidoreductase activity (GO:0016491),Biological Process:oxidation-reduction process (GO:0055114)	--	--	--	EGL-Nine (EGLN) protein	T	Signal transduction mechanisms ;	IPR005123 [Oxoglutarate/iron-dependent dioxygenase]	nucleus protein	--
A0A7J6JZA1	Ferredoxin	TGRH88_039540	33388.37099	23329.6	37937.84096	27884.8188	0.861678504	0.587587875	-0.214778401	Nonsignificant	None	2	Molecular Function:electron carrier activity (GO:0009055),Molecular Function:iron-sulfur cluster binding (GO:0051536)	ferredoxin	--		--	--	--	IPR001041 [2Fe-2S ferredoxin-type iron-sulfur binding domain]	chloroplast protein	--
A0A7J6JZA2	pyridoxal 5_phosphate synthase (glutamine hydrolyzing)	TGRH88_040820	274230.3125	340527	205126.3049	201070.8232	1.513445739	0.088210811	0.597836951	Nonsignificant	None	--	--	pyridoxal 5'-phosphate synthase pdxS subunit	4.3.3.6		Stationary phase-induced protein, SOR/SNZ family	H	Coenzyme transport and metabolism ;	IPR033755 [PdxS/SNZ N-terminal domain]	cell membrane protein	--
A0A7J6JZA6	Putative exosome component 2	TGRH88_044510	12387.42243	15316.7	17702.43444	15833.1288	0.826111738	0.235319633	-0.275591165	Nonsignificant	None	1	Molecular Function:RNA binding (GO:0003723)	exosome complex component RRP4	--	ko03018 RNA degradation	Exosomal 3'-5' exoribonuclease complex, subunit Rrp4	A	RNA processing and modification ;	IPR004088 [K Homology domain, type 1] ; IPR025721[Exosome complex component, N-terminal domain]	cytoplasm protein	--
A0A7J6JZA8	Fructose_bisphosphate aldolase	TGRH88_041530	8287701.968	14837100	8706205.767	9265050.514	1.286766023	0.51513701	0.363749747	Nonsignificant	None	2	Molecular Function:fructose-bisphosphate aldolase activity (GO:0004332),Biological Process:glycolytic process (GO:0006096)	fructose-bisphosphate aldolase, class I	4.1.2.13	ko00010 Glycolysis / Gluconeogenesis ko00030 Pentose phosphate pathway ko00051 Fructose and mannose metabolism ko01100 Metabolic pathways ko01110 Biosynthesis of secondary metabolites ko01130 Biosynthesis of antibiotics ko01200 Carbon metabolism ko01230 Biosynthesis of amino acids	Fructose-biphosphate aldolase	G	Carbohydrate transport and metabolism ;	IPR000741 [Fructose-bisphosphate aldolase, class-I]	cytoplasm protein	--
A0A7J6JZA9	AP2 domain transcription factor AP2X_8	TGRH88_039640	48980.32845	41167.3	51670.66135	51544.33873	0.873396584	0.343000643	-0.195291207	Nonsignificant	None	--	--	--	--	--	--	--	--	--	--	--
A0A7J6JZB0	Transcription initiation factor TFIID 23_30 kDa subunit	TGRH88_053980	58692.00139	51380.1	52557.38942	42008.02886	1.16397837	0.35047546	0.219064249	Nonsignificant	None	--	--	--	--	--	--	--	--	--	--	--
A0A7J6JZB1	RAP domain_containing protein	TGRH88_040920	133908.137	137687	122185.9458	130932.8859	1.07299459	0.19205003	0.101642802	Nonsignificant	None	--	--	--	--	--	--	--	--	IPR013584 [RAP domain]	--	--
A0A7J6JZB3	Histone lysine demethylase JMJD4	TGRH88_044590	24848.30701	18824	52113.96062	35716.27002	0.497235481	0.127299324	-1.007998848	Nonsignificant	None	--	--	--	--	--	Uncharacterized conserved protein, contains JmjC domain	BT	Chromatin structure and dynamics ; Signal transduction mechanisms ;	--	--	--
A0A7J6JZB4	signal_recognition_particle GTPase	TGRH88_052230	132864.7615	105427	128936.3494	125980.492	0.93478234	0.608091827	-0.097297616	Nonsignificant	None	4	Molecular Function:GTP binding (GO:0005525),Biological Process:SRP-dependent cotranslational protein targeting to membrane (GO:0006614),Molecular Function:7S RNA binding (GO:0008312),Cellular Component:signal recognition particle (GO:0048500)	signal recognition particle subunit SRP54	3.6.5.4	ko03060 Protein export	Signal recognition particle, subunit Srp54	U	Intracellular trafficking, secretion, and vesicular transport ;	IPR000897 [Signal recognition particle, SRP54 subunit, GTPase domain] ; IPR004125[Signal recognition particle, SRP54 subunit, M-domain] ; IPR013822[Signal recognition particle, SRP54 subunit, helical bundle]	cytoplasm protein	--
A0A7J6JZB5	Tubulin alpha chain	TGRH88_055140	8855998.557	8857590	9050533.481	8895340.106	0.987056354	0.374951406	-0.01879564	Nonsignificant	None	1	Molecular Function:GTPase activity (GO:0003924)	tubulin alpha	--	ko04145 Phagosome	Alpha tubulin	Z	Cytoskeleton ;	IPR003008 [Tubulin/FtsZ, GTPase domain] ; IPR018316[Tubulin/FtsZ, 2-layer sandwich domain]	cytoplasm protein	--
A0A7J6JZB9	Rhoptry protein ROP14	TGRH88_054080	196252.7807	169394	207897.2491	212173.1638	0.870441644	0.183355368	-0.200180515	Nonsignificant	None	--	--				--	--	--	IPR009613 [Lipase maturation factor]	nucleus protein	--
A0A7J6JZC0	1_deoxy_D_xylulose_5_phosphate reductoisomerase	TGRH88_039740	29727.44789	24139.5	50224.04451	37089.62838	0.616935998	0.143842559	-0.696807266	Nonsignificant	None	3	Molecular Function:protein binding (GO:0005515),Biological Process:oxidation-reduction process (GO:0055114),Molecular Function:NADPH binding (GO:0070402)	1-deoxy-D-xylulose-5-phosphate reductoisomerase	1.1.1.267	ko00900 Terpenoid backbone biosynthesis ko01100 Metabolic pathways ko01110 Biosynthesis of secondary metabolites ko01130 Biosynthesis of antibiotics	--	--	--	IPR013512 [1-deoxy-D-xylulose 5-phosphate reductoisomerase, N-terminal] ; IPR013644[1-deoxy-D-xylulose 5-phosphate reductoisomerase, C-terminal] ; IPR026877[DXP reductoisomerase C-terminal domain]	chloroplast protein	--
A0A7J6JZC2	ULK kinase	TGRH88_041730	73549.69221	51432.8	67726.59269	58181.99964	0.992644663	0.972824807	-0.010650726	Nonsignificant	None	3	Molecular Function:protein kinase activity (GO:0004672),Molecular Function:ATP binding (GO:0005524),Biological Process:protein phosphorylation (GO:0006468)	--	--	--	Ca2+/calmodulin-dependent protein kinase, EF-Hand protein superfamily	T	Signal transduction mechanisms ;	IPR000719 [Protein kinase domain]	Golgi apparatus protein	--
A0A7J6JZC5	Putative myosin heavy chain	TGRH88_055240	53984.39049	41715.8	43428.30051	50300.46658	1.02103328	0.901351913	0.030029891	Nonsignificant	None	--	--	--	--	--	Extracellular matrix glycoprotein Laminin subunits alpha and gamma	W	Extracellular structures ;	--	extracell protein	--
A0A7J6JZC7	Putative transmembrane protein	TGRH88_040090	33961.63603	17228	26248.96438	21906.26611	1.063013	0.876832695	0.08815924	Nonsignificant	None	--	--	--	--	--	--	--	--	--	--	--
A0A7J6JZC8	Uncharacterized protein	TGRH88_044710	84141.13653	56678.1	78682.50983	69202.21123	0.952223026	0.830525903	-0.07062858	Nonsignificant	None	--	--	--	--	--	--	--	--	--	--	--
A0A7J6JZC9	SAG_related sequence SRS52A	TGRH88_054180	1747275.419	1717470	1557972.792	1383906.694	1.177731934	0.097652977	0.236011202	Nonsignificant	None	1	Cellular Component:membrane (GO:0016020)	--	--	--	--	--	--	IPR007226 [SRS domain]	--	--
A0A7J6JZD0	Putative small GTP binding protein rab1a	TGRH88_039840	337883.316	517184	296278.582	295874.7179	1.44399654	0.381032284	0.530067285	Nonsignificant	None	2	Molecular Function:GTP binding (GO:0005525),Biological Process:small GTPase mediated signal transduction (GO:0007264)	Ras-related protein Rab-1A	--		GTPase Rab1/YPT1, small G protein superfamily, and related GTP-binding proteins	TU	Signal transduction mechanisms ; Intracellular trafficking, secretion, and vesicular transport ;	IPR001806 [Small GTPase superfamily]	endoplasmic reticulum protein	--
A0A7J6JZD2	YL1 nuclear protein C_terminal domain_containing protein	TGRH88_052430	272355.3123	230415	251123.4611	237282.8516	1.029409938	0.775874975	0.041817616	Nonsignificant	None	--	--	--	--	--	DNA-binding protein YL1 and related proteins	R	General function prediction only ;	IPR013272 [Vps72/YL1, C-terminal]	--	--
A0A7J6JZD5	Uncharacterized protein	TGRH88_055340	40773.15094	29714.9	42032.59442	49637.72549	0.768929911	0.255240879	-0.379075994	Nonsignificant	None	--	--	--	--	--	--	--	--	--	--	--
A0A7J6JZD7	SNF7 family protein	TGRH88_044810	169511.8473	233025	91831.21673	71412.42945	2.465865329	0.069700063	1.302094011	Nonsignificant	None	1	Biological Process:vacuolar transport (GO:0007034)	--	--	--	--	--	--	IPR005024 [Snf7 family]	--	--
A0A7J6JZE7	Trichohyalin	TGRH88_044910	119113.9714	89647.5	114094.7627	150341.547	0.789458421	0.355569207	-0.341064811	Nonsignificant	None	--	--	--	--	--	--	--	--	--	--	--
A0A7J6JZE9	Uncharacterized protein	TGRH88_040290	688152.2799	587937	576351.2208	561817.0999	1.121177999	0.306315414	0.165015339	Nonsignificant	None	--	--	--	--	--	--	--	--	--	--	--
A0A7J6JZF3	Collagen protein	TGRH88_042030	85404.42531	71148.5	87070.08939	95450.80685	0.857726039	0.256926176	-0.221411177	Nonsignificant	None	--	--	--	--	--	--	--	--	--	--	--
A0A7J6JZF5	Transmembrane protein	TGRH88_041420	7360.718433	9093.56	6903.913159	6830.255446	1.198054204	0.257347258	0.260693182	Nonsignificant	None	--	--	--	--	--	--	--	--	--	--	--
A0A7J6JZG0	Cytochrome b5 family heme_steroid binding domain_containing protein	TGRH88_052730	161505.5373	134476	189394.4924	172842.0485	0.817094644	0.171740243	-0.2914249	Nonsignificant	None	--	--	--	--	--	Flavohemoprotein b5+b5R	C	Energy production and conversion ;	IPR001199 [Cytochrome b5-like heme/steroid binding domain]	cytoplasm protein	--
A0A7J6JZG2	Uncharacterized protein	TGRH88_040140	8413.427533	4125.54	6641.08152	7968.994642	0.858241079	0.689834764	-0.220545138	Nonsignificant	None	--	--	--	--	--	--	--	--	--	--	--
A0A7J6JZG7	Smg_4_UPF3 family protein	TGRH88_054580	21904.85244	15192.7	38082.02333	43442.10822	0.455049956	0.035409317	-1.135903161	Significant	down	--	--	regulator of nonsense transcripts 3	--	ko03013 RNA transport ko03015 mRNA surveillance pathway	Nonsense-mediated decay protein Upf3	A	RNA processing and modification ;	IPR005120 [Regulator of nonsense-mediated decay, UPF3]	nucleus protein	--
A0A7J6JZH0	Transmembrane protein 163	TGRH88_052830	28722.28217	17450.4	35267.1637	36459.97244	0.643726833	0.15287175	-0.635479488	Nonsignificant	None	--	--	--	--	--	--	--	--	--	--	--
A0A7J6JZH1	[phosphatase 2A protein]_leucine_carboxy methyltransferase	TGRH88_040490	109197.2906	69298.5	164980.6471	161831.8273	0.546171902	0.065720441	-0.872573	Nonsignificant	None	2	Molecular Function:methyltransferase activity (GO:0008168),Biological Process:methylation (GO:0032259)	--	--	--	Carboxymethyl transferase	O	Posttranslational modification, protein turnover, chaperones ;	IPR007213 [Methyltransferase Ppm1/Ppm2/Tcmp]	--	--
A0A7J6JZH2	Eukaryotic translation initiation factor 5B	TGRH88_040240	271431.4163	249961	236439.6589	221677.0372	1.138121402	0.135852064	0.186654456	Nonsignificant	None	1	Molecular Function:GTP binding (GO:0005525)	translation initiation factor 5B	--	ko03013 RNA transport	Translation initiation factor 5B (eIF-5B)	J	Translation, ribosomal structure and biogenesis ;	IPR004161 [Translation elongation factor EFTu-like, domain 2] ; IPR023115[Translation initiation factor IF- 2, domain 3]	chloroplast protein	--
A0A7J6JZH4	Methyltransferase	TGRH88_041620	3069.227449	2452.05	5258.847996	3092.839373	0.661097238	0.335742322	-0.597065608	Nonsignificant	None	--	--	--	--	--	--	--	--	IPR019410 [Lysine methyltransferase]	--	--
A0A7J6JZH6	Centrosomal protein of 44 kDa	TGRH88_052930	35184.94058	23307.3	16881.90331	21304.37575	1.531760674	0.250291678	0.615190905	Nonsignificant	None	--	--	--	--	--	--	--	--	IPR029157 [Centrosomal CEP44 domain]	--	--
A0A7J6JZI2	ENTH domain_containing protein	TGRH88_040340	102141.7299	84790.7	145367.699	131045.7646	0.676278309	0.057791964	-0.564311013	Nonsignificant	None	--	--	epsin	--	ko04144 Endocytosis	Equilibrative nucleoside transporter protein	F	Nucleotide transport and metabolism ;	IPR013809 [ENTH domain]	cytoplasm protein	--
A0A7J6JZI7	Zinc finger, C3HC4 type (RING finger) domain_containing protein	TGRH88_054780	9841.290458	4084.99	22902.06791	14170.69698	0.375647203	0.15733601	-1.412549733	Nonsignificant	None	2	Molecular Function:protein binding (GO:0005515),Molecular Function:zinc ion binding (GO:0008270)	--	--	--	FOG: Predicted E3 ubiquitin ligase	O	Posttranslational modification, protein turnover, chaperones ;	IPR001841 [Zinc finger, RING-type]	lysosome protein	--
A0A7J6JZI8	Non_muscle myosin II heavy chain	TGRH88_045290	60422.5615	42459.2	90301.1736	98385.78462	0.545251047	0.048873572	-0.87500746	Significant	down	--	--	--	--	--	Extracellular matrix glycoprotein Laminin subunits alpha and gamma	W	Extracellular structures ;	--	extracell protein	--
A0A7J6JZJ2	phenylalanine__tRNA ligase	TGRH88_042430	169492.9199	173900	175324.7283	189437.8226	0.941414954	0.285238536	-0.087097326	Nonsignificant	None	5	Molecular Function:tRNA binding (GO:0000049),Molecular Function:aminoacyl-tRNA ligase activity (GO:0004812),Molecular Function:ATP binding (GO:0005524),Cellular Component:cytoplasm (GO:0005737),Biological Process:tRNA aminoacylation (GO:0043039)	phenylalanyl-tRNA synthetase alpha chain	6.1.1.20	ko00970 Aminoacyl-tRNA biosynthesis	Phenylalanyl-tRNA synthetase, beta subunit	J	Translation, ribosomal structure and biogenesis ;	IPR002319 [Phenylalanyl-tRNA synthetase]	--	--
A0A7J6JZJ5	DUF7164 domain_containing protein	TGRH88_053130	211036.2996	150684	192449.1378	191498.1845	0.942109187	0.77535589	-0.086033823	Nonsignificant	None	--	--	--	--	--	--	--	--	--	--	--
A0A7J6JZJ7	Reactive oxygen species modulator 1	TGRH88_054880	320487.8094	233751	400224.6157	401723.8651	0.691115231	0.214331305	-0.533001821	Nonsignificant	None	--	--	--	--	--	--	--	--	IPR018450 [Romo1/Mgr2]	--	--
A0A7J6JZK0	S15 sporozoite_expressed protein	TGRH88_055940	1347279.32	1240470	1136167.457	1125797.061	1.144027371	0.093527678	0.194121569	Nonsignificant	None	--	--	--	--	--	--	--	--	--	--	--
A0A7J6JZK6	Clumping factor B	TGRH88_045490	66327.8066	56331.8	65613.86106	72220.22625	0.889907635	0.332880792	-0.168272492	Nonsignificant	None	--	--	--	--	--	AAA ATPase containing von Willebrand factor type A (vWA) domain	R	General function prediction only ;	--	--	--
A0A7J6JZK7	Uncharacterized protein	TGRH88_054980	211038.6655	214600	218126.0363	243814.2507	0.921414905	0.296530752	-0.11807716	Nonsignificant	None	--	--	--	--	--	--	--	--	--	--	--
A0A7J6JZK9	UDP_glucose 4_epimerase	TGRH88_045510	55910.1399	39011.6	53126.73491	47530.65511	0.943018092	0.777856649	-0.084642645	Nonsignificant	None	--	--	UDP-glucose 4-epimerase	5.1.3.2	ko00052 Galactose metabolism ko00520 Amino sugar and nucleotide sugar metabolism ko01100 Metabolic pathways	UDP-glucose 4-epimerase/UDP-sulfoquinovose synthase	M	Cell wall/membrane/envelope biogenesis ;	IPR016040 [NAD(P)-binding domain]	endoplasmic reticulum protein	--
A0A7J6JZL1	AMP deaminase	TGRH88_042640	105319.175	93404.9	123475.8145	125896.0276	0.796898613	0.053074713	-0.327531909	Nonsignificant	None	1	Molecular Function:deaminase activity (GO:0019239)	AMP deaminase	3.5.4.6	ko00230 Purine metabolism ko01100 Metabolic pathways ko01110 Biosynthesis of secondary metabolites ko01130 Biosynthesis of antibiotics	Adenosine monophosphate deaminase	F	Nucleotide transport and metabolism ;	IPR001365 [Adenosine/AMP deaminase domain]	--	--
A0A7J6JZL2	Dolichyl_phosphate beta_glucosyltransferase	TGRH88_056040	11764.92236	12279.6	20729.09836	17681.74571	0.62598266	0.043294261	-0.6758054	Significant	down	--	--	--	--	--	Glycosyltransferase	R	General function prediction only ;	--	endoplasmic reticulum protein	--
A0A7J6JZL5	Inner membrane complex protein 22	TGRH88_055080	958289.5321	825477	876438.3937	893588.5641	1.007762353	0.92764171	0.011155468	Nonsignificant	None	--	--	--	--	--	--	--	--	--	--	--
A0A7J6JZL7	Protein phosphatase 2C domain_containing protein	TGRH88_040640	19557.96734	18077.9	20761.61388	29802.59018	0.744318397	0.293651189	-0.426008199	Nonsignificant	None	1	Molecular Function:catalytic activity (GO:0003824)	--	--	--	Protein phosphatase 1B (formerly 2C)	T	Signal transduction mechanisms ;	IPR001932 [PPM-type phosphatase domain]	--	--
A0A7J6JZM1	Transmembrane protein	TGRH88_042740	321679.0556	223919	304626.3916	218312.7309	1.043329964	0.878057137	0.061195497	Nonsignificant	None	--	--	--	--	--	--	--	--	--	--	--
A0A7J6JZM2	Nucleolar 12, 25 kDa protein	TGRH88_056140	22412.81779	20518.1	16655.33101	27143.58155	0.980182276	0.942508093	-0.028878035	Nonsignificant	None	--	--	--	--	--	Uncharacterized conserved protein	S	Function unknown ;	IPR019186 [Nucleolar protein 12]	--	--
A0A7J6JZM8	Peptidylprolyl isomerase	TGRH88_042840	72525.48075	87274.3	97250.29759	84675.03619	0.878381133	0.371896778	-0.187081029	Nonsignificant	None	--	--	--	--	--	--	--	--	--	--	--
A0A7J6JZM9	Calmodulin	TGRH88_045710	28653.78848	41657.7	37079.61255	56476.49225	0.751543564	0.424432495	-0.41207136	Nonsignificant	None	--	--	calmodulin	--	ko04070 Phosphatidylinositol signaling system	Calmodulin and related proteins (EF-Hand superfamily)	T	Signal transduction mechanisms ;	--	cytoplasm protein	--
A0A7J6JZN0	Beta_coat protein	TGRH88_042220	356377.7974	312718	375370.321	368498.5831	0.899480801	0.232755869	-0.152835607	Nonsignificant	None	5	Molecular Function:structural molecule activity (GO:0005198),Molecular Function:protein binding (GO:0005515),Biological Process:intracellular protein transport (GO:0006886),Biological Process:vesicle-mediated transport (GO:0016192),Cellular Component:membrane coat (GO:0030117)	coatomer subunit beta'	--	--	Vesicle coat complex COPI, beta' subunit	U	Intracellular trafficking, secretion, and vesicular transport ;	IPR001680 [WD40 repeat] ; IPR006692[Coatomer, WD associated region]	Golgi apparatus protein	--
A0A7J6JZN1	200 kDa antigen p200	TGRH88_056240	6386.061391	6902.8	9676.82647	4140.61385	0.961745525	0.932931356	-0.056272884	Nonsignificant	None	--	--	--	--	--	--	--	--	--	--	--
A0A7J6JZN3	Uncharacterized protein	TGRH88_040990	66869.13158	54811.3	82589.68371	76700.6052	0.763891085	0.107217309	-0.388561141	Nonsignificant	None	--	--	--	--	--	--	--	--	--	--	--
A0A7J6JZN4	Alveolin domain containing intermediate filament IMC9	TGRH88_045790	157067.0511	125796	128705.3726	114208.2743	1.164459283	0.366125491	0.219660194	Nonsignificant	None	--	--	--	--	--	--	--	--	IPR022086 [Inner membrane complex protein]	--	--
A0A7J6JZN5	Pentatricopeptide repeat domain_containing protein	TGRH88_055280	10329.53578	14167.9	19190.37579	26663.7819	0.534246773	0.126131913	-0.904421806	Nonsignificant	None	--	--	--	--	--	--	--	--	--	--	--
A0A7J6JZN7	Histone arginine methyltransferase PRMT5	TGRH88_039050	88700.16697	64767.9	75913.24965	94040.98994	0.902996403	0.638040552	-0.147207855	Nonsignificant	None	2	Biological Process:protein methylation (GO:0006479),Molecular Function:methyltransferase activity (GO:0008168)	type II protein arginine methyltransferase	2.1.1.320	ko03013 RNA transport	Protein kinase inhibitor	D	Cell cycle control, cell division, chromosome partitioning ;	IPR025799 [Protein arginine N-methyltransferase]	cytoplasm protein	--
A0A7J6JZN9	Putative bud site selection protein	TGRH88_045810	42989.90984	44122	48358.22357	52797.55257	0.861165948	0.091974214	-0.215636821	Nonsignificant	None	--	--	bud site selection protein 20	--	--	U1-like Zn-finger-containing protein, probabl erole in RNA processing/splicing	A	RNA processing and modification ;	IPR022755 [Zinc finger, double-stranded RNA binding]	--	--
A0A7J6JZP0	Actin_like family protein	TGRH88_042320	12546.64957	6668.21	12176.38917	10941.26132	0.831177008	0.582523449	-0.266772348	Nonsignificant	None	--	--	--	--	--	Actin and related proteins	Z	Cytoskeleton ;	IPR004000 [Actin family]	cytoskeleton protein	--
A0A7J6JZP3	KHDC4_BBP_like KH_domain type I domain_containing protein	TGRH88_045890	63683.76058	49064.8	65615.93376	61229.33719	0.888866883	0.453200765	-0.169960719	Nonsignificant	None	--	--	--	--	--	--	--	--	--	--	--
A0A7J6JZP8	40S ribosomal protein S24	TGRH88_039150	896623.9105	1029570	905260.6183	884642.5972	1.07614417	0.417660481	0.105871367	Nonsignificant	None	4	Molecular Function:structural constituent of ribosome (GO:0003735),Cellular Component:intracellular (GO:0005622),Cellular Component:ribosome (GO:0005840),Biological Process:translation (GO:0006412)	small subunit ribosomal protein S24e	--	ko03010 Ribosome	40S ribosomal protein S24	J	Translation, ribosomal structure and biogenesis ;	IPR001976 [Ribosomal protein S24e]	cytoplasm protein	--
A0A7J6JZP9	Ankyrin repeat_containing protein	TGRH88_042420	19393.77174	16512.9	21298.70294	22745.33164	0.815244836	0.127588079	-0.294694698	Nonsignificant	None	1	Molecular Function:fatty-acyl-CoA binding (GO:0000062)	--	--	--	Acyl-CoA-binding protein	I	Lipid transport and metabolism ;	IPR000582 [Acyl-CoA-binding protein, ACBP]	Golgi apparatus protein	--
A0A7J6JZQ0	Ribosomal L1p_L10e family protein	TGRH88_053730	73231.59281	58448.1	110175.6708	103248.0052	0.616987278	0.037651008	-0.696687354	Significant	down	--	--	ribosome biogenesis protein UTP30	--	--	Uncharacterized conserved protein	S	Function unknown ;	IPR028364 [Ribosomal protein L1/ribosomal biogenesis protein]	--	--
A0A7J6JZQ1	Tetratricopeptide repeat_containing protein	TGRH88_056440	3646431.768	2491290	4524709.701	4115404.258	0.710375094	0.17791737	-0.493347093	Nonsignificant	None	1	Molecular Function:protein binding (GO:0005515)	--	--	--	Ankyrin	M	Cell wall/membrane/envelope biogenesis ;	IPR019734 [Tetratricopeptide repeat] ; IPR020683[Ankyrin repeat-containing domain]	cytoskeleton protein	--
A0A7J6JZQ2	Reticulon_like protein	TGRH88_045990	343054.0578	349827	381508.1115	403280.8137	0.882888425	0.056394495	-0.179696967	Nonsignificant	None	--	--	--	--	--	--	--	--	IPR003388 [Reticulon]	--	--
A0A7J6JZQ3	PH domain_containing protein	TGRH88_045910	29952.68451	29811.6	42342.593	45366.10739	0.681395167	0.011529667	-0.553436381	Nonsignificant	None	--	--	--	--	--	--	--	--	--	--	--
A0A7J6JZQ5	E3 ubiquitin protein ligase	TGRH88_055480	18125.8694	15696.9	22038.91684	24249.86292	0.730690452	0.062938421	-0.45266774	Nonsignificant	None	--	--	--	--	--	E3 ubiquitin ligase involved in syntaxin degradation	O	Posttranslational modification, protein turnover, chaperones ;	--	nucleus protein	--
A0A7J6JZQ6	Proteophosphoglycan ppg4, related protein	TGRH88_039250	76004.46376	57292.1	70810.51502	89574.23429	0.831104979	0.414195391	-0.266897375	Nonsignificant	None	--	--	--	--	--	--	--	--	--	--	--
A0A7J6JZQ7	Zinc finger, C3HC4 type (RING finger) domain_containing protein	TGRH88_041190	6924.94946	5488.6	4762.526412	6450.81411	1.107034022	0.642442151	0.146699561	Nonsignificant	None	2	Molecular Function:protein binding (GO:0005515),Molecular Function:zinc ion binding (GO:0008270)	--	--	--	FOG: Predicted E3 ubiquitin ligase	O	Posttranslational modification, protein turnover, chaperones ;	IPR001841 [Zinc finger, RING-type]	synapse protein	--
A0A7J6JZR4	Defective in cullin neddylation protein	TGRH88_041290	18522.99089	13863.6	10893.19197	15778.24636	1.214279878	0.486371173	0.280100985	Nonsignificant	None	--	--	DCN1-like protein 1/2	--	--	Uncharacterized conserved protein	S	Function unknown ;	IPR005176 [Potentiating neddylation domain]	nucleus protein	--
A0A7J6JZR5	Saccharopine dehydrogenase domain_containing protein	TGRH88_039350	62077.29354	46878	49960.42265	55694.90408	1.031233322	0.857820185	0.044370787	Nonsignificant	None	2	Molecular Function:oxidoreductase activity (GO:0016491),Biological Process:oxidation-reduction process (GO:0055114)	--	--	--	Uncharacterized membrane protein	S	Function unknown ;	IPR005097 [Saccharopine dehydrogenase, NADP binding domain]	--	--
A0A7J6JZR9	Protein SEY1 homolog	TGRH88_053930	375440.1022	352507	408598.334	422096.5369	0.876311059	0.061002674	-0.190485029	Nonsignificant	None	--	--				GTP-binding protein	R	General function prediction only ;	IPR008803 [RHD3/Sey1]	endoplasmic reticulum protein	--
A0A7J6JZS0	Zinc finger, C3HC4 type (RING finger) domain_containing protein	TGRH88_041140	6466.337425	3168.96	16685.77383	12327.06231	0.332104637	0.071164864	-1.590290227	Nonsignificant	None	--	--	--	--	--	Predicted E3 ubiquitin ligase	O	Posttranslational modification, protein turnover, chaperones ;	IPR027370 [RING-type zinc-finger, LisH dimerisation motif]	nucleus protein	--
A0A7J6JZS1	HTH CENPB_type domain_containing protein	TGRH88_056640	26144.24563	23536.4	44529.94193	41863.75162	0.575049446	0.010162686	-0.798242082	Significant	down	--	--	--	--	--	DNA-binding centromere protein B (CENP-B)	BD	Chromatin structure and dynamics ; Cell cycle control, cell division, chromosome partitioning ;	IPR006600 [HTH CenpB-type DNA-binding domain]	--	--
A0A7J6JZS2	PCI domain_containing protein	TGRH88_041390	15488.56628	9699.6	11569.99413	12515.56985	1.045778554	0.868240375	0.064577391	Nonsignificant	None	1	Molecular Function:protein binding (GO:0005515)	COP9 signalosome complex subunit 2	--	--	COP9 signalosome, subunit CSN2	OT	Posttranslational modification, protein turnover, chaperones ; Signal transduction mechanisms ;	IPR000717 [Proteasome component (PCI) domain]	nucleus protein	--
A0A7J6JZS5	C2H2_type domain_containing protein	TGRH88_043340	15474.48899	7924.93	9415.005272	19416.31614	0.811597174	0.70693957	-0.301164253	Nonsignificant	None	--	--	--	--	--	--	--	--	--	--	--
A0A7J6JZS8	Anamorsin homolog	TGRH88_055680	42874.68901	58081.9	38351.73375	49528.60934	1.148796027	0.560036932	0.200122665	Nonsignificant	None	3	Cellular Component:cytoplasm (GO:0005737),Biological Process:iron-sulfur cluster assembly (GO:0016226),Molecular Function:iron-sulfur cluster binding (GO:0051536)				Protein DRE2, required for cell viability	S	Function unknown ;	IPR007785 [Anamorsin]	nucleus protein	--
A0A7J6JZT0	Lysine decarboxylase family protein	TGRH88_041240	799184.2316	590021	978526.7677	1085503.232	0.673054767	0.102841509	-0.571204191	Nonsignificant	None	--	--	--	--	--	--	--	--	IPR031100 [LOG family]	--	--
A0A7J6JZT1	Replication factor_a protein 1 (Rpa1) subfamily protein	TGRH88_041490	186589.1362	220457	159770.391	112163.8711	1.496854913	0.146876212	0.581934391	Nonsignificant	None	1	Molecular Function:nucleic acid binding (GO:0003676)	replication factor A1	--	ko03030 DNA replication ko03420 Nucleotide excision repair ko03430 Mismatch repair ko03440 Homologous recombination	Single-stranded DNA-binding replication protein A (RPA), large (70 kD) subunit and related ssDNA-binding proteins	L	Replication, recombination and repair ;	IPR004365 [OB-fold nucleic acid binding domain, AA-tRNA synthetase-type] ; IPR013955[Replication factor A, C-terminal] ; IPR031657[Replication protein A, OB domain]	nucleus protein	--
A0A7J6JZT5	Putative small GTP_binding protein sar1	TGRH88_039550	49951.54306	106817	52633.69078	33753.73637	1.814714806	0.361062587	0.859742837	Nonsignificant	None	1	Molecular Function:GTP binding (GO:0005525)	GTP-binding protein SAR1	3.6.5.-	ko04141 Protein processing in endoplasmic reticulum	Vesicle coat complex COPII, GTPase subunit SAR1	U	Intracellular trafficking, secretion, and vesicular transport ;	IPR006689 [Small GTPase superfamily, ARF/SAR type]	endoplasmic reticulum protein	--
A0A7J6JZT6	5_nucleotidase, C_terminal domain_containing protein	TGRH88_055780	72275.75675	76208.5	141423.087	162924.2862	0.48787757	0.019104868	-1.035408939	Significant	down	2	Biological Process:nucleotide catabolic process (GO:0009166),Molecular Function:hydrolase activity (GO:0016787)	5'-nucleotidase	3.1.3.5	ko00230 Purine metabolism ko00240 Pyrimidine metabolism ko00760 Nicotinate and nicotinamide metabolism ko01100 Metabolic pathways ko01110 Biosynthesis of secondary metabolites	5' nucleotidase	F	Nucleotide transport and metabolism ;	IPR004843 [Calcineurin-like phosphoesterase domain, ApaH type] ; IPR008334[5'-Nucleotidase, C-terminal]	cell membrane protein	--
A0A7J6JZT7	LYAR_type C2HC zinc finger protein	TGRH88_043440	97860.10484	73081.1	113659.2361	109920.1785	0.764565938	0.170484903	-0.387287166	Nonsignificant	None	--	--	cell growth-regulating nucleolar protein	--	--	Cell growth-regulating nucleolar protein	D	Cell cycle control, cell division, chromosome partitioning ;	IPR014898 [Zinc finger, C2H2, LYAR-type]	--	--
A0A7J6JZT8	EIF4_gamma_eIF5_eIF2b_epsilon carboxy_terminal domain protein	TGRH88_054130	423199.9652	328002	666625.1901	629216.1052	0.579702135	0.033507001	-0.786616297	Significant	down	--	--	--	--	--	--	--	--	--	--	--
A0A7J6JZU0	RING_type domain_containing protein	TGRH88_041340	60726.22873	50659.3	60002.27795	71354.82235	0.84795971	0.318701817	-0.237932376	Nonsignificant	None	--	--	--	--	--	--	--	--	--	--	--
A0A7J6JZU1	MI domain_containing protein	TGRH88_041590	28170.31051	22524.8	36909.78049	24964.24281	0.81932785	0.48659153	-0.287487239	Nonsignificant	None	--	--	nucleolar MIF4G domain-containing protein 1	--	--	Protein involved in high osmolarity signaling pathway	T	Signal transduction mechanisms ;	IPR003891 [Initiation factor eIF-4 gamma, MA3]	nucleus protein	--
A0A7J6JZU7	Translin family protein	TGRH88_046310	58602.5692	72395.3	66903.34114	58706.17232	1.042897672	0.768954997	0.060597609	Nonsignificant	None	1	Molecular Function:sequence-specific DNA binding (GO:0043565)	--	--	--	Translin family protein	R	General function prediction only ;	IPR002848 [Translin family]	nucleus protein	--
A0A7J6JZU8	Transmembrane protein	TGRH88_055880	195999.6261	109643	280488.4747	219730.8516	0.611017228	0.206687812	-0.710715037	Nonsignificant	None	--	--	--	--	--	--	--	--	--	--	--
A0A7J6JZV1	Mitochondrial pyruvate carrier	TGRH88_041690	79648.82534	89660.2	53707.86889	46663.17528	1.686831364	0.03011512	0.754315752	Significant	up	2	Cellular Component:mitochondrial inner membrane (GO:0005743),Biological Process:mitochondrial pyruvate transport (GO:0006850)	mitochondrial pyruvate carrier 1	--	--	Uncharacterized conserved protein	S	Function unknown ;	IPR005336 [Mitochondrial pyruvate carrier]	--	--
A0A7J6JZV4	Transmembrane protein	TGRH88_043030	285595.0613	258056	278866.585	291868.1703	0.952545918	0.467657094	-0.070139455	Nonsignificant	None	--	--	--	--	--	--	--	--	--	--	--
A0A7J6JZV5	DnaK family protein	TGRH88_046410	521149.5023	635090	450565.3792	448699.5978	1.285760629	0.265615577	0.36262208	Nonsignificant	None	--	--	hypoxia up-regulated 1	--	ko04141 Protein processing in endoplasmic reticulum	Molecular chaperones GRP170/SIL1, HSP70 superfamily	O	Posttranslational modification, protein turnover, chaperones ;	IPR013126 [Heat shock protein 70 family]	endoplasmic reticulum protein	--
A0A7J6JZV6	SSXT (Amine_terminal region) protein	TGRH88_046490	31594.99541	28584.2	35959.18727	27196.5178	0.952870296	0.778487234	-0.069648245	Nonsignificant	None	--	--	--	--	--	--	--	--	--	--	--
A0A7J6JZV8	Hikeshi_like domain_containing protein	TGRH88_041540	32921.21794	34773.1	38146.01802	38892.44506	0.878708054	0.042752219	-0.186544178	Nonsignificant	None	--	--				Uncharacterized conserved protein	S	Function unknown ;	IPR008493 [Domain of unknown function DUF775]	--	--
A0A7J6JZW0	AP2 domain transcription factor AP2X_7	TGRH88_039750	243766.5869	194838	301118.3425	262362.6978	0.778383931	0.183415248	-0.361446168	Nonsignificant	None	--	--	--	--	--	--	--	--	IPR001471 [AP2/ERF domain]	--	--
A0A7J6JZW1	Uncharacterized protein	TGRH88_041790	97944.80516	81603.8	143892.1939	118360.2668	0.684640307	0.112185244	-0.546581864	Nonsignificant	None	--	--	--	--	--	--	--	--	--	--	--
A0A7J6JZX0	ATPase, AAA family protein	TGRH88_041890	38018.85254	30492.2	56628.56589	47224.97421	0.65968914	0.099169907	-0.60014174	Nonsignificant	None	1	Molecular Function:ATP binding (GO:0005524)	AAA family ATPase	--	ko03008 Ribosome biogenesis in eukaryotes	AAA+-type ATPase	O	Posttranslational modification, protein turnover, chaperones ;	IPR003959 [ATPase, AAA-type, core]	mitochondrion protein	--
A0A7J6JZX1	Erythronate_4_phosphate dehydrogenase domain_containing protein	TGRH88_039850	49814.43737	50549.1	44716.35561	44610.8576	1.123549406	0.004492183	0.168063566	Nonsignificant	None	2	Molecular Function:NAD binding (GO:0051287),Biological Process:oxidation-reduction process (GO:0055114)	--	--	--	D-3-phosphoglycerate dehydrogenase, D-isomer-specific 2-hydroxy acid dehydrogenase superfamily	E	Amino acid transport and metabolism ;	IPR006140 [D-isomer specific 2-hydroxyacid dehydrogenase, NAD-binding domain]	chloroplast protein	--
A0A7J6JZX2	Transmembrane protein	TGRH88_038670	62889.5176	49782.2	54736.57708	57363.0447	1.005103459	0.969752283	0.007344011	Nonsignificant	None	2	Cellular Component:nuclear pore (GO:0005643),Biological Process:transport (GO:0006810)	--	--	--	--	--	--	IPR007252 [Nuclear pore protein 84/107]	--	--
A0A7J6JZX5	Small acidic protein_like domain_containing protein	TGRH88_041740	57404.10693	33912.8	86882.7689	84173.17977	0.533842334	0.077818148	-0.905514378	Nonsignificant	None	--	--	--	--	--	--	--	--	IPR028124 [Small acidic protein-like domain]	--	--
A0A7J6JZX6	Uncharacterized protein	TGRH88_046610	64512.30956	45136.4	60567.73712	61824.48078	0.89587975	0.579036272	-0.158622996	Nonsignificant	None	--	--	--	--	--	--	--	--	--	--	--
A0A7J6JZX7	PCIF1 WW domain_containing protein	TGRH88_046690	6095.879973	8300.46	12191.67536	15323.87688	0.523207379	0.075688728	-0.934545206	Nonsignificant	None	--	--	phosphorylated CTD-interacting factor 1	--	--	--	--	--	IPR022035 [Phosphorylated CTD interacting factor 1, WW domain]	nucleus protein	--
A0A7J6JZX8	DnaJ domain_containing protein	TGRH88_054530	101121.6588	150024	39103.34752	65251.45428	2.406651677	0.117985476	1.267027351	Nonsignificant	None	--	--	DnaJ homolog subfamily C member 9	--	--	Molecular chaperone (DnaJ superfamily)	O	Posttranslational modification, protein turnover, chaperones ;	IPR001623 [DnaJ domain]	nucleus protein	--
A0A7J6JZY0	Myosin A	TGRH88_041990	3158588.657	3755610	3315080.484	3286329.154	1.047382156	0.652961672	0.066787931	Nonsignificant	None	3	Molecular Function:motor activity (GO:0003774),Molecular Function:ATP binding (GO:0005524),Cellular Component:myosin complex (GO:0016459)	myosin I	--	--	Myosin class V heavy chain	Z	Cytoskeleton ;	IPR001609 [Myosin head, motor domain]	cell membrane protein	--
A0A7J6JZY1	Chromatin assembly factor 1 subunit A	TGRH88_039950	0	0	5471.248191	4604.50667	#NAME?	0	#NAME?	Significant	down	--	--	--	--	--	--	--	--	--	--	--
A0A7J6JZY3	Conserved oligomeric Golgi complex subunit 6	TGRH88_043940	40808.99479	28634.3	28886.34885	28492.02874	1.210269403	0.502774832	0.275328224	Nonsignificant	None	--	--	--	--	--	--	--	--	--	--	--
A0A7J6JZY8	Cytochrome p450 superfamily protein	TGRH88_054630	460977.966	473053	444732.0169	471630.8551	1.019280674	0.609859806	0.027551374	Nonsignificant	None	3	Molecular Function:iron ion binding (GO:0005506),Molecular Function:heme binding (GO:0020037),Biological Process:oxidation-reduction process (GO:0055114)	--	--	--	Cytochrome P450 CYP3/CYP5/CYP6/CYP9 subfamilies	Q	Secondary metabolites biosynthesis, transport and catabolism ;	IPR001128 [Cytochrome P450]	endoplasmic reticulum protein	--
A0A7J6JZZ0	Transmembrane protein	TGRH88_042090	6133.6284	6483.65	1972.655804	4340.993128	1.998413047	0.119030832	0.998854801	Nonsignificant	None	--	--	--	--	--	--	--	--	--	--	--
A0A7J6JZZ1	Large ribosomal subunit protein uL4m	TGRH88_043430	15969.91491	10736.7	9140.786723	10837.81507	1.33676096	0.345897287	0.418741506	Nonsignificant	None	3	Molecular Function:structural constituent of ribosome (GO:0003735),Cellular Component:ribosome (GO:0005840),Biological Process:translation (GO:0006412)	--	--	--	Mitochondrial/chloroplast ribosomal protein L4	J	Translation, ribosomal structure and biogenesis ;	IPR002136 [Ribosomal protein L4/L1e]	mitochondrion protein	--
A0A7J6JZZ2	Ulp1 protease family, C_terminal catalytic domain_containing protein	TGRH88_040050	54458.28643	52811.9	69596.4295	76612.37812	0.733678006	0.032587399	-0.446781058	Nonsignificant	None	2	Biological Process:proteolysis (GO:0006508),Molecular Function:cysteine-type peptidase activity (GO:0008234)	sentrin-specific protease 1	3.4.22.68	--	Protease, Ulp1 family	O	Posttranslational modification, protein turnover, chaperones ;	IPR003653 [Ulp1 protease family, C-terminal catalytic domain]	cytoplasm protein	--
A0A7J6JZZ5	RAP domain_containing protein	TGRH88_046810	6912.563812	5503.2	8465.33182	8605.034074	0.727328511	0.081433293	-0.459320964	Nonsignificant	None	--	--	--	--	--	--	--	--	--	--	--
A0A7J6K002	CorA family Mg2+ transporter protein	TGRH88_042040	74063.92728	49997.5	102873.151	153005.2265	0.484845294	0.141226567	-1.044403613	Nonsignificant	None	--	--	--	--	--	Magnesium transporters: CorA family	P	Inorganic ion transport and metabolism ;	--	--	--
A0A7J6K003	Obg_like ATPase 1	TGRH88_040150	468603.3611	523623	465333.385	462186.6647	1.069762709	0.361220268	0.097290819	Nonsignificant	None	1	Molecular Function:GTP binding (GO:0005525)	obg-like ATPase 1	--	--	Predicted GTP-binding protein (ODN superfamily)	R	General function prediction only ;	IPR006073 [GTP binding domain] ; IPR013029[Domain of unknown function DUF933]	cytoplasm protein	--
A0A7J6K008	tRNA(Phe) 7_[(3_amino_3_carboxypropyl)_4_demethylwyosine(37)_N(4)]_methyltransferase	TGRH88_046910	23542.54977	20180.6	16061.50173	31483.96487	0.919607123	0.831227472	-0.120910453	Nonsignificant	None	--	--	--	--	--	--	--	--	IPR003827 [tRNA wybutosine-synthesizing protein]	--	--
A0A7J6K011	Apical complex lysine methyltransferase	TGRH88_056480	51301.89809	48710.4	59464.15255	43160.04104	0.97454893	0.888820458	-0.037193472	Nonsignificant	None	1	Molecular Function:protein binding (GO:0005515)	--	--	--	Predicted histone tail methylase containing SET domain	B	Chromatin structure and dynamics ;	IPR001214 [SET domain]	nucleus protein	--
A0A7J6K013	Putative alpha_glucan water dikinase 1	TGRH88_040250	162087.5563	173176	190359.5945	197803.8261	0.863717544	0.058228556	-0.211368501	Nonsignificant	None	3	Molecular Function:ATP binding (GO:0005524),Molecular Function:kinase activity (GO:0016301),Biological Process:phosphorylation (GO:0016310)	alpha-glucan, water dikinase	2.7.9.4	--	--	--	--	IPR002192 [Pyruvate phosphate dikinase, PEP/pyruvate-binding]	chloroplast protein	--
A0A7J6K014	Transmembrane protein	TGRH88_044240	38181.2737	23194.4	32690.27624	37179.67191	0.878427354	0.64158695	-0.187005114	Nonsignificant	None	--	--	--	--	--	--	--	--	IPR008537 [Protein of unknown function DUF819]	--	--
A0A7J6K015	Magnesium transporter NIPA	TGRH88_042390	17201.02703	12779.2	11787.95176	10428.20785	1.349478378	0.235294196	0.432401861	Nonsignificant	None	3	Molecular Function:magnesium ion transmembrane transporter activity (GO:0015095),Biological Process:magnesium ion transport (GO:0015693),Cellular Component:integral component of membrane (GO:0016021)				Uncharacterized conserved protein	S	Function unknown ;	IPR008521 [Magnesium transporter NIPA]	--	--
A0A7J6K018	Ribosomal protein RPL34	TGRH88_047010	175003.1728	269587	65853.38775	78339.94228	3.083292221	0.087787498	1.624471628	Nonsignificant	None	4	Molecular Function:structural constituent of ribosome (GO:0003735),Cellular Component:intracellular (GO:0005622),Cellular Component:ribosome (GO:0005840),Biological Process:translation (GO:0006412)	large subunit ribosomal protein L34e	--	ko03010 Ribosome	60s ribosomal protein L34	J	Translation, ribosomal structure and biogenesis ;	IPR008195 [Ribosomal protein L34Ae]	--	--
A0A7J6K025	protein geranylgeranyltransferase type II	TGRH88_040350	11882.41449	13637.2	19787.96185	11033.66622	0.827977498	0.612842416	-0.272336535	Nonsignificant	None	2	Molecular Function:protein prenyltransferase activity (GO:0008318),Biological Process:protein prenylation (GO:0018342)	--	--	--	Protein geranylgeranyltransferase type II, alpha subunit	O	Posttranslational modification, protein turnover, chaperones ;	IPR002088 [Protein prenyltransferase, alpha subunit]	--	--
A0A7J6K028	RING_type E3 ubiquitin transferase	TGRH88_039170	13343.61338	11362	12821.78989	12524.0682	0.974739671	0.779628773	-0.036911133	Nonsignificant	None	1	Molecular Function:metal ion binding (GO:0046872)	deltex	2.3.2.27		--	--	--	IPR004170 [WWE domain] ; IPR018957[Zinc finger, C3HC4 RING-type]	nucleus protein	--
A0A7J6K029	EF hand domain_containing protein	TGRH88_047110	95420.94843	89618.2	96739.24686	86013.6227	1.012510221	0.868580543	0.017936472	Nonsignificant	None	1	Molecular Function:protein binding (GO:0005515)	--	--	--	Endocytic adaptor protein intersectin	TU	Signal transduction mechanisms ; Intracellular trafficking, secretion, and vesicular transport ;	IPR000261 [EH domain]	cell membrane protein	--
A0A7J6K031	WD_40 repeat protein	TGRH88_042340	30584.50634	19496.4	37826.82183	32178.36392	0.715388522	0.250500326	-0.483201124	Nonsignificant	None	--	--	U3 small nucleolar RNA-associated protein 18	--	ko03008 Ribosome biogenesis in eukaryotes	WD40 repeat protein	R	General function prediction only ;	--	cytoskeleton protein	--
A0A7J6K033	Bacterial alpha_2_macroglobulin MG10 domain_containing protein	TGRH88_056680	73278.20164	59656.6	69159.86652	74438.35895	0.925741256	0.541344172	-0.111319077	Nonsignificant	None	--	--	--	--	--	--	--	--	--	--	--
A0A7J6K034	Hydrolase alpha_beta fold protein	TGRH88_042590	7896.152243	7517.43	13467.25538	13168.67084	0.578676413	0.001841663	-0.789171254	Significant	down	--	--	--	--	--	Predicted alpha/beta hydrolase	R	General function prediction only ;	--	--	--
A0A7J6K037	Uncharacterized protein	TGRH88_047210	21220.86183	13764.5	34228.73972	29639.75931	0.547771787	0.080894618	-0.868353134	Nonsignificant	None	--	--	--	--	--	--	--	--	--	--	--
A0A7J6K038	Uncharacterized protein	TGRH88_047290	48677.4893	34341.6	52377.32339	55187.2091	0.771807281	0.234934167	-0.373687442	Nonsignificant	None	--	--	collagen, type I, alpha	--		--	--	--	--	--	--
A0A7J6K039	Transmembrane protein	TGRH88_039270	32779.1438	34975.6	44445.34975	43484.14583	0.770557631	0.013830639	-0.376025233	Nonsignificant	None	--	--	--	--	--	--	--	--	--	--	--
A0A7J6K040	tRNA(Phe) 7_[(3_amino_3_carboxypropyl)_4_demethylwyosine(37)_N(4)]_methyltransferase	TGRH88_042440	59291.76486	37051	70893.16404	73850.87037	0.665607845	0.163688793	-0.587255657	Nonsignificant	None	--	--	tRNA wybutosine-synthesizing protein 3	2.1.1.282	--	Putative methyltransferase	R	General function prediction only ;	IPR003827 [tRNA wybutosine-synthesizing protein] ; IPR030382[SAM-dependent methyltransferase TRM5/TYW2-type]	--	--
A0A7J6K041	AMP_binding enzyme	TGRH88_044540	232136.8539	188881	201440.7806	187099.8048	1.08358784	0.549977646	0.115816109	Nonsignificant	None	2	Molecular Function:catalytic activity (GO:0003824),Biological Process:metabolic process (GO:0008152)	--	--	--	Very long-chain acyl-CoA synthetase/fatty acid transporter	I	Lipid transport and metabolism ;	IPR000873 [AMP-dependent synthetase/ligase]	cytoplasm protein	--
A0A7J6K045	SANT domain_containing protein	TGRH88_040550	132289.8403	101239	151809.9177	160062.0958	0.748797039	0.134958257	-0.417353365	Nonsignificant	None	--	--	--	--	--	Predicted DNA-binding protein, contains SANT and ELM2 domains	K	Transcription ;	--	nucleus protein	--
A0A7J6K046	Preprotein translocase subunit Sec66	TGRH88_044640	36897.87451	42124	45225.59273	57021.94323	0.772848693	0.213643919	-0.371742102	Nonsignificant	None	1	Cellular Component:Sec62/Sec63 complex (GO:0031207)	--	--	--	--	--	--	IPR018624 [Translocation protein Sec66]	--	--
A0A7J6K047	1,4_alpha_glucan branching enzyme	TGRH88_055230	58546.96983	60322	81908.80091	56959.27605	0.855984849	0.507838431	-0.224342835	Nonsignificant	None	3	Molecular Function:catalytic activity (GO:0003824),Biological Process:carbohydrate metabolic process (GO:0005975),Molecular Function:cation binding (GO:0043169)	1,4-alpha-glucan branching enzyme	2.4.1.18	ko00500 Starch and sucrose metabolism ko01100 Metabolic pathways ko01110 Biosynthesis of secondary metabolites	1,4-alpha-glucan branching enzyme/starch branching enzyme II	G	Carbohydrate transport and metabolism ;	IPR004193 [Glycoside hydrolase, family 13, N-terminal] ; IPR006047[Glycosyl hydrolase, family 13, catalytic domain] ; IPR006048[Alpha-amylase/branching enzyme, C-terminal all beta]	chloroplast protein	--
A0A7J6K050	Uncharacterized protein	TGRH88_042540	30162.66087	18005.3	35364.06255	39452.5573	0.643813647	0.173336371	-0.635284937	Nonsignificant	None	--	--	--	--	--	--	--	--	--	--	--
A0A7J6K051	carbamoyl_phosphate synthase (ammonia)	TGRH88_039370	337101.3758	294410	312510.4339	313675.8297	1.008504039	0.921005326	0.012216861	Nonsignificant	None	1	Molecular Function:ATP binding (GO:0005524)	carbamoyl-phosphate synthase	6.3.5.5	ko00240 Pyrimidine metabolism ko00250 Alanine, aspartate and glutamate metabolism ko01100 Metabolic pathways	Multifunctional pyrimidine synthesis protein CAD (includes carbamoyl-phophate synthetase, aspartate transcarbamylase, and glutamine amidotransferase)	R	General function prediction only ;	IPR002474 [Carbamoyl-phosphate synthase, small subunit N-terminal domain] ; IPR005479[Carbamoyl-phosphate synthetase large subunit-like, ATP-binding domain] ; IPR005480[Carbamoyl-phosphate synthetase, large subunit oligomerisation domain] ; IPR011607[Methylglyoxal synthase-like domain] ; IPR017926[Glutamine amidotransferase]	cytoplasm protein	--
A0A7J6K054	Transmembrane protein	TGRH88_038410	394197.202	398052	248874.5789	262293.9326	1.549878727	0.002458283	0.632155334	Significant	up	--	--	--	--	--	--	--	--	--	--	--
A0A7J6K055	Adenosylhomocysteinase	TGRH88_044740	3863162.863	4658490	3171856.737	3313926.067	1.313897354	0.127947066	0.393852572	Nonsignificant	None	3	Molecular Function:adenosylhomocysteinase activity (GO:0004013),Biological Process:S-adenosylhomocysteine catabolic process (GO:0019510),Molecular Function:NAD binding (GO:0051287)	adenosylhomocysteinase	3.3.1.1	ko00270 Cysteine and methionine metabolism ko01100 Metabolic pathways	S-adenosylhomocysteine hydrolase	H	Coenzyme transport and metabolism ;	IPR000043 [Adenosylhomocysteinase] ; IPR015878[S-adenosyl-L-homocysteine hydrolase, NAD binding domain]	cytoplasm protein	--
A0A7J6K057	Transmembrane protein	TGRH88_055330	7834117.536	6356200	8625849.679	9038423.678	0.803334349	0.151867977	-0.31592753	Nonsignificant	None	--	--	--	--	--	FOG: Reverse transcriptase	R	General function prediction only ;	--	--	--
A0A7J6K058	Proteasome activator pa28 beta subunit protein	TGRH88_044130	50023.23077	39763.6	47836.16161	49649.4026	0.921026939	0.536897851	-0.118684741	Nonsignificant	None	1	Cellular Component:proteasome activator complex (GO:0008537)	--	--	--	Proteasome activator subunit	O	Posttranslational modification, protein turnover, chaperones ;	IPR003186 [Proteasome activator pa28, C-terminal domain]	--	--
A0A7J6K059	Pre_rRNA processing protein	TGRH88_044840	97056.75302	80267.9	104989.2508	114525.3728	0.807803371	0.160487948	-0.307923928	Nonsignificant	None	1	Molecular Function:nucleic acid binding (GO:0003676)	rRNA biogenesis protein RRP5	--	--	rRNA processing protein Rrp5	A	RNA processing and modification ;	IPR003029 [S1 domain]	nucleus protein	--
A0A7J6K060	Uncharacterized protein	TGRH88_042650	35220.90272	25441	37195.55435	37755.35363	0.809355141	0.28203696	-0.305155205	Nonsignificant	None	--	--	--	--	--	--	--	--	--	--	--
A0A7J6K061	Uncharacterized protein	TGRH88_047490	66561.20568	58817.2	75693.67273	69116.44932	0.865812444	0.195944677	-0.207873559	Nonsignificant	None	--	--	--	--	--	--	--	--	--	--	--
A0A7J6K064	Ribonucleoside_diphosphate reductase small subunit	TGRH88_038510	97683.72469	105032	150018.3254	136114.9296	0.708466147	0.033750643	-0.497229177	Nonsignificant	None	1	Biological Process:oxidation-reduction process (GO:0055114)	ribonucleoside-diphosphate reductase subunit M2	1.17.4.1	ko00230 Purine metabolism ko00240 Pyrimidine metabolism ko00480 Glutathione metabolism ko01100 Metabolic pathways	Ribonucleotide reductase, beta subunit	F	Nucleotide transport and metabolism ;	IPR000358 [Ribonucleotide reductase small subunit family]	cytoplasm protein	--
A0A7J6K065	COG4 transport protein middle alpha_helical bundle domain_containing protein	TGRH88_042900	42980.91931	29474.5	43677.41345	48827.85275	0.783257238	0.299785055	-0.352441898	Nonsignificant	None	--	--	--	--	--	Golgi transport complex COD1 protein	U	Intracellular trafficking, secretion, and vesicular transport ;	IPR013167 [Conserved oligomeric Golgi complex, subunit 4]	--	--
A0A7J6K067	Proteophosphoglycan ppg4, related protein	TGRH88_044230	23240.657	21204	31359.47165	26119.1094	0.773238591	0.146305924	-0.371014454	Nonsignificant	None	--	--	--	--	--	--	--	--	--	--	--
A0A7J6K070	HEAT repeat_containing protein	TGRH88_039570	60566.17351	56886.2	68519.27188	68190.71366	0.859135293	0.034892173	-0.219042756	Nonsignificant	None	--	--	cullin-associated NEDD8-dissociated protein 1	--	--	TATA-binding protein-interacting protein	R	General function prediction only ;	IPR013932 [TATA-binding protein interacting (TIP20)]	nucleus protein	--
A0A7J6K072	Inner membrane complex protein IMC2A	TGRH88_047510	18002.36781	13421.6	12980.17028	16828.40816	1.054192097	0.812460746	0.076137782	Nonsignificant	None	1	Molecular Function:hydrolase activity (GO:0016787)	--	--	--	Purple (tartrate-resistant) acid phosphatase	O	Posttranslational modification, protein turnover, chaperones ;	IPR004843 [Calcineurin-like phosphoesterase domain, ApaH type]	lysosome protein	--
A0A7J6K074	Alkyl transferase	TGRH88_055430	7302.32726	5124.02	11782.32955	27554.74571	0.315894031	0.233065277	-1.66248742	Nonsignificant	None	--	--	ditrans,polycis-polyprenyl diphosphate synthase	2.5.1.87	ko00900 Terpenoid backbone biosynthesis ko01110 Biosynthesis of secondary metabolites	Cis-prenyltransferase	I	Lipid transport and metabolism ;	IPR001441 [Decaprenyl diphosphate synthase-like]	endoplasmic reticulum protein	--
A0A7J6K076	Transmembrane protein	TGRH88_042750	11645.08796	12763	18001.68087	18285.32277	0.67263994	0.009295406	-0.572093648	Nonsignificant	None	--	--	--	--	--	--	--	--	--	--	--
A0A7J6K078	Transmembrane protein	TGRH88_045040	74802.68919	53645.8	73571.74347	80975.98592	0.831125049	0.364386037	-0.266862537	Nonsignificant	None	--	--	--	--	--	--	--	--	--	--	--
A0A7J6K080	DnaJ domain_containing protein	TGRH88_044330	1116915.732	1266190	918221.4866	1170769.52	1.14079272	0.421667989	0.19003668	Nonsignificant	None	--	--	--	--	--	Molecular chaperone (DnaJ superfamily)	O	Posttranslational modification, protein turnover, chaperones ;	--	--	--
A0A7J6K081	Dense granule protein GRA6	TGRH88_038710	826354.5814	671802	1126136.872	1232136.647	0.635276854	0.04434168	-0.654542639	Significant	down	--	--	--	--	--	--	--	--	IPR008119 [Dense granule Gra6 protein]	vacuole protein	--
A0A7J6K082	ADA2_A transcriptional co_activator SAGA component	TGRH88_055530	34075.6739	25795.3	43064.28213	29316.95198	0.827161551	0.517267561	-0.273758968	Nonsignificant	None	1	Molecular Function:zinc ion binding (GO:0008270)	--	--	--	Histone acetyltransferase complex SAGA/ADA, subunit ADA2	B	Chromatin structure and dynamics ;	IPR000433 [Zinc finger, ZZ-type] ; IPR001005[SANT/Myb domain]	nucleus protein	--
A0A7J6K083	Transmembrane protein	TGRH88_047610	18506.78426	12389.3	21751.97708	15664.32963	0.825738481	0.528804268	-0.276243156	Nonsignificant	None	--	--	--	--	--	--	--	--	--	--	--
A0A7J6K086	Histidine triad domain_containing protein	TGRH88_045140	42922.12593	30077.6	43171.02631	50582.27427	0.77863633	0.296601233	-0.360978434	Nonsignificant	None	--	--	bis(5'-adenosyl)-triphosphatase	3.6.1.29	ko00230 Purine metabolism	Diadenosine polyphosphate hydrolase and related proteins of the histidine triad (HIT) family	FR	Nucleotide transport and metabolism ; General function prediction only ;	IPR001310 [Histidine triad (HIT) protein]	nucleus protein	--
A0A7J6K087	Exportin_T	TGRH88_039770	55020.78649	53045.9	43703.71087	54933.55624	1.095596925	0.495206409	0.131717121	Nonsignificant	None	--	--	--	--	--	Nuclear mRNA export factor receptor LOS1/Exportin-t (importin beta superfamily)	YUJ	Nuclear structure ; Intracellular trafficking, secretion, and vesicular transport ; Translation, ribosomal structure and biogenesis ;	IPR013598 [Exportin-1/Importin-beta-like]	nucleus protein	--
A0A7J6K088	Elongation factor Tu GTP binding domain_containing protein	TGRH88_047690	32758.3236	27091.9	47068.35485	37215.48172	0.710103218	0.164571926	-0.49389935	Nonsignificant	None	--	--	--	--	--	Mitochondrial translation initiation factor 2 (IF-2; GTPase)	J	Translation, ribosomal structure and biogenesis ;	--	mitochondrion protein	--
A0A7J6K091	TBC domain_containing protein	TGRH88_038810	48524.29528	45978.6	53843.76045	55275.04695	0.86605506	0.037683438	-0.207469347	Nonsignificant	None	--	--	TBC1 domain family member 5	--	--	Ypt/Rab-specific GTPase-activating protein GYP6	U	Intracellular trafficking, secretion, and vesicular transport ;	IPR000195 [Rab-GTPase-TBC domain]	--	--
A0A7J6K096	Transmembrane protein	TGRH88_041050	81008.52579	71160.3	99163.92023	91025.69958	0.800090068	0.096793152	-0.321765679	Nonsignificant	None	--	--	--	--	--	--	--	--	--	--	--
A0A7J6K0A0	Retinitis pigmentosa 1_like 1 protein	TGRH88_039870	20763.4091	16892.5	22294.24789	24637.67285	0.802351758	0.176872641	-0.31769323	Nonsignificant	None	--	--	--	--	--	--	--	--	--	--	--
A0A7J6K0A1	Uncharacterized protein	TGRH88_038910	44282.41787	39454.1	58558.77016	34995.92182	0.895054177	0.722681151	-0.159953084	Nonsignificant	None	--	--	--	--	--	--	--	--	--	--	--
A0A7J6K0A2	RNA helicase	TGRH88_055730	1036671.638	968207	974824.4027	1027676.866	1.0011872	0.980567621	0.001711752	Nonsignificant	None	2	Molecular Function:nucleic acid binding (GO:0003676),Molecular Function:ATP binding (GO:0005524)	ATP-dependent RNA helicase UAP56/SUB2	3.6.4.13	ko03013 RNA transport ko03015 mRNA surveillance pathway ko03040 Spliceosome	ATP-dependent RNA helicase	A	RNA processing and modification ;	IPR001650 [Helicase, C-terminal] ; IPR011545[DEAD/DEAH box helicase domain]	cytoplasm protein	--
A0A7J6K0A3	Ribosomal protein L15	TGRH88_047790	44535.57247	94273.2	34138.18852	31006.88989	2.130763764	0.277446147	1.091370651	Nonsignificant	None	3	Molecular Function:structural constituent of ribosome (GO:0003735),Cellular Component:ribosome (GO:0005840),Biological Process:translation (GO:0006412)	large subunit ribosomal protein L15e	--	ko03010 Ribosome	60s ribosomal protein L15	J	Translation, ribosomal structure and biogenesis ;	IPR000439 [Ribosomal protein L15e]	--	--
A0A7J6K0A4	E2F_associated phosphoprotein	TGRH88_043400	13264.82788	10093.2	21146.61839	13321.90053	0.67766265	0.318789855	-0.561360836	Nonsignificant	None	--	--	--	--	--	Uncharacterized conserved protein	S	Function unknown ;	IPR019370 [E2F-associated phosphoprotein]	nucleus protein	--
A0A7J6K0A5	Mitochondrial import inner membrane translocase subunit TIM22	TGRH88_045340	72344.48704	79373.3	70038.17423	83507.32477	0.98809661	0.915240519	-0.017275988	Nonsignificant	None	--	--	mitochondrial import inner membrane translocase subunit TIM22	--	--	Mitochondrial import inner membrane translocase, subunit TIM22	U	Intracellular trafficking, secretion, and vesicular transport ;	IPR003397 [Mitochondrial inner membrane translocase subunit Tim17/Tim22/Tim23/peroxisomal protein PMP24]	--	--
A0A7J6K0A6	Ribosomal protein RPS19	TGRH88_043050	221561.143	242791	287192.3721	363513.7528	0.713612682	0.14295435	-0.486786841	Nonsignificant	None	3	Molecular Function:structural constituent of ribosome (GO:0003735),Cellular Component:ribosome (GO:0005840),Biological Process:translation (GO:0006412)	small subunit ribosomal protein S19e	--	ko03010 Ribosome	40S ribosomal protein S19	J	Translation, ribosomal structure and biogenesis ;	IPR001266 [Ribosomal protein S19e]	cytoplasm protein	--
A0A7J6K0A9	Tetratricopeptide repeat_containing protein	TGRH88_043500	126706.2435	117685	143046.2722	144281.1248	0.850567144	0.042149689	-0.233502967	Nonsignificant	None	--	--	N-alpha-acetyltransferase 15/16, NatA auxiliary subunit	--	--	N-terminal acetyltransferase	B	Chromatin structure and dynamics ;	IPR013105 [Tetratricopeptide repeat 2] ; IPR021183[N-terminal acetyltransferase A, auxiliary subunit]	cytoplasm protein	--
A0A7J6K0B1	Transmembrane protein	TGRH88_055830	24023.66181	27396.4	10901.96209	11067.64662	2.340508767	0.012893329	1.226822169	Significant	up	--	--	--	--	--	--	--	--	--	--	--
A0A7J6K0B2	POP4 domain protein	TGRH88_047910	17383.4403	16788.7	14973.46242	17154.0699	1.063640368	0.461160166	0.089010437	Nonsignificant	None	7	Cellular Component:ribonuclease MRP complex (GO:0000172),Molecular Function:RNA binding (GO:0003723),Molecular Function:ribonuclease activity (GO:0004540),Biological Process:rRNA processing (GO:0006364),Biological Process:mRNA cleavage (GO:0006379),Biological Process:tRNA processing (GO:0008033),Cellular Component:ribonuclease P complex (GO:0030677)	--	--	--	RNase MRP and P, subunit POP4/p29	A	RNA processing and modification ;	IPR002730 [Ribonuclease P/MRP, subunit p29]	--	--
A0A7J6K0B6	RAP domain_containing protein	TGRH88_043150	17890.93246	19065.7	24800.66347	21628.99953	0.795970293	0.107339643	-0.329213507	Nonsignificant	None	--	--	--	--	--	--	--	--	--	--	--
A0A7J6K0B8	Uncharacterized protein	TGRH88_041250	52601.03072	41573.5	64069.17947	69737.93128	0.703808117	0.085510591	-0.506745941	Nonsignificant	None	--	--	--	--	--	--	--	--	--	--	--
A0A7J6K0C0	Collagen alpha_1(II) chain	TGRH88_045540	35185.41376	19879.4	51274.77516	36678.72371	0.626067348	0.260190799	-0.675610235	Nonsignificant	None	--	--	collagen, type I, alpha	--		--	--	--	--	--	--
A0A7J6K0C1	Mitochondrial carrier superfamily protein	TGRH88_055930	34691.88059	29330	41705.49605	41153.91283	0.772656738	0.073021486	-0.372100473	Nonsignificant	None	--	--	--	--	--	--	--	--	--	--	--
A0A7J6K0C4	Transmembrane protein	TGRH88_044830	149171.9398	92697.3	133055.8458	161398.4766	0.821415145	0.492837879	-0.283816548	Nonsignificant	None	--	--	--	--	--	--	--	--	--	--	--
A0A7J6K0D1	Ribosomal RNA_processing protein 8	TGRH88_056030	10820.08788	9914.32	19314.73795	21433.34299	0.508843788	0.012996309	-0.974705268	Significant	down	2	Cellular Component:nucleolus (GO:0005730),Molecular Function:methyltransferase activity (GO:0008168)	ribosomal RNA-processing protein 8	2.1.1.287	--	Predicted RNA methylase involved in rRNA processing	A	RNA processing and modification ;	IPR007823 [Ribosomal RNA processing protein 8]	--	--
A0A7J6K0D3	Mediator complex subunit MED4	TGRH88_043350	25191.95846	16285.5	31942.93742	29283.34784	0.677445288	0.167547922	-0.561823659	Nonsignificant	None	--	--	--	--	--	--	--	--	--	--	--
A0A7J6K0D9	Signal recognition particle domain protein	TGRH88_041450	71438.927	54121.2	62494.57324	65115.61052	0.983935007	0.917517921	-0.023365073	Nonsignificant	None	--	--	--	--	--	--	--	--	--	--	--
A0A7J6K0E0	DnaJ domain_containing protein	TGRH88_045740	173530.3809	162063	158925.7647	150773.6002	1.083610168	0.20706822	0.115845836	Nonsignificant	None	--	--	--	--	--	Molecular chaperone (DnaJ superfamily)	O	Posttranslational modification, protein turnover, chaperones ;	IPR001623 [DnaJ domain]	mitochondrion protein	--
A0A7J6K0E1	3(2),5_bisphosphate nucleotidase 1	TGRH88_043450	39210.09872	26722.6	28698.51018	28538.86694	1.151916842	0.612767486	0.204036571	Nonsignificant	None	1	Biological Process:phosphatidylinositol phosphorylation (GO:0046854)	--	--	--	Bisphosphate 3'-nucleotidase BPNT1/Inositol polyphosphate 1-phosphatase	F	Nucleotide transport and metabolism ;	IPR000760 [Inositol monophosphatase-like]	nucleus protein	--
A0A7J6K0E9	Transmembrane protein	TGRH88_056230	20765.30185	9389.06	18312.97489	20581.82188	0.775280098	0.529790677	-0.367210465	Nonsignificant	None	--	--	--	--	--	--	--	--	--	--	--
A0A7J6K0F5	Uncharacterized protein	TGRH88_067130	257056.0205	236420	159911.5938	216083.6996	1.312452653	0.18861063	0.392265379	Nonsignificant	None	--	--	--	--	--	--	--	--	--	--	--
A0A7J6K0F6	RNase P subunit p30	TGRH88_067210	12478.27417	9699.17	20847.89013	13093.54808	0.653403195	0.289438238	-0.613954585	Nonsignificant	None	2	Molecular Function:ribonuclease activity (GO:0004540),Biological Process:tRNA processing (GO:0008033)	--	--	--	--	--	--	IPR002738 [RNase P subunit p30]	--	--
A0A7J6K0F7	Domain K_ type RNA binding proteins family protein	TGRH88_041650	409704.6957	374394	471300.1775	451840.7415	0.849381367	0.074772599	-0.235515635	Nonsignificant	None	1	Molecular Function:RNA binding (GO:0003723)	--	--	--	--	--	--	IPR004088 [K Homology domain, type 1]	--	--
A0A7J6K0F8	PP_loop family protein	TGRH88_039510	36519.32557	25391.6	25744.00222	27098.0408	1.171622481	0.503448641	0.228507782	Nonsignificant	None	--	--	--	--	--	--	--	--	IPR011063 [tRNA(Ile)-lysidine/2-thiocytidine synthase, N-terminal]	--	--
A0A7J6K0G0	C_CAP_cofactor C_like domain_containing protein	TGRH88_056330	27299.17477	17496.7	35724.45371	31280.13436	0.668549365	0.175136711	-0.580894005	Nonsignificant	None	--	--	--	--	--	--	--	--	IPR012945 [Tubulin binding cofactor C-like domain]	--	--
A0A7J6K0G1	Bromodomain_containing protein	TGRH88_040270	48486.67698	41283.1	58053.54891	47875.00023	0.847455929	0.324423696	-0.238789751	Nonsignificant	None	1	Molecular Function:protein binding (GO:0005515)	--	--	--	Transcription initiation factor TFIID, subunit BDF1 and related bromodomain proteins	K	Transcription ;	IPR001487 [Bromodomain]	nucleus protein	--
A0A7J6K0G2	RAP domain_containing protein	TGRH88_067230	15703.86599	11644.5	21897.58443	11380.67113	0.821808882	0.651382806	-0.283125172	Nonsignificant	None	--	--	--	--	--	--	--	--	--	--	--
A0A7J6K0G3	HECT_domain (Ubiquitin_transferase) domain_containing protein	TGRH88_043550	56703.6731	41862.6	46510.53877	70044.13116	0.845665585	0.584216074	-0.241840827	Nonsignificant	None	--	--	--	--	--	--	--	--	--	--	--
A0A7J6K0G4	Transmembrane protein	TGRH88_045230	5523.833383	4948.35	9060.65086	8586.636132	0.593416052	0.010625578	-0.752884141	Significant	down	--	--	protein SYS1	--	--	Integral membrane protein involved in transport between the late Golgi and endosome	U	Intracellular trafficking, secretion, and vesicular transport ;	IPR019185 [Integral membrane protein SYS1-related]	Golgi apparatus protein	--
A0A7J6K0G5	Transmembrane protein	TGRH88_045940	206861.6146	143990	229528.4913	203885.0077	0.809507815	0.348050909	-0.304883086	Nonsignificant	None	--	--	--	--	--	--	--	--	--	--	--
A0A7J6K0G6	Transmembrane protein	TGRH88_041750	32664.39615	43764	49125.77124	46566.12549	0.798692457	0.232881938	-0.324288005	Nonsignificant	None	--	--	--	--	--	--	--	--	--	--	--
A0A7J6K0G7	Uncharacterized protein	TGRH88_044200	138907.3489	119261	136109.1958	124197.3967	0.991785673	0.934334036	-0.011899711	Nonsignificant	None	--	--	--	--	--	--	--	--	--	--	--
A0A7J6K0G9	Polynucleotide adenylyltransferase	TGRH88_039610	23188.13333	17525.8	21588.49266	22017.1987	0.933683931	0.66120608	-0.098993841	Nonsignificant	None	--	--	--	--	--	DNA polymerase sigma	L	Replication, recombination and repair ;	--	--	--
A0A7J6K0H0	Proteophosphoglycan 5, related protein	TGRH88_045330	151165.2366	117569	142113.556	151611.7575	0.914916843	0.548399903	-0.128287472	Nonsignificant	None	--	--	--	--	--	--	--	--	--	--	--
A0A7J6K0H1	Transmembrane protein	TGRH88_067330	56883.48385	51510.3	45322.36203	44532.23169	1.206324344	0.076144505	0.270617857	Nonsignificant	None	--	--	--	--	--	--	--	--	--	--	--
A0A7J6K0H2	RNA recognition motif_containing protein	TGRH88_043650	6979.188425	2874.74	14790.80551	13405.06753	0.349481231	0.05151049	-1.516713117	Nonsignificant	None	1	Molecular Function:nucleic acid binding (GO:0003676)	--	--	--	FOG: RRM domain	R	General function prediction only ;	IPR000504 [RNA recognition motif domain]	nucleus protein	--
A0A7J6K0H3	Alpha_beta hydrolase family protein	TGRH88_046040	10976.23931	5287.7	6111.013747	17332.98924	0.693735593	0.625783335	-0.527542189	Nonsignificant	None	--	--	--	--	--	--	--	--	--	--	--
A0A7J6K0H5	Ubiquitin interaction motif family protein	TGRH88_043750	442515.4247	392342	480604.0212	411729.8545	0.935588626	0.569505113	-0.096053772	Nonsignificant	None	--	--	26S proteasome regulatory subunit N10	--	ko03050 Proteasome	26S proteasome regulatory complex, subunit RPN10/PSMD4	O	Posttranslational modification, protein turnover, chaperones ;	IPR002035 [von Willebrand factor, type A]	nucleus protein	--
A0A7J6K0H8	Iron_sulfur assembly ATPase	TGRH88_045430	43617.94619	35867.9	54219.69688	45984.47546	0.793238888	0.208401084	-0.334172689	Nonsignificant	None	2	Molecular Function:ATP binding (GO:0005524),Molecular Function:ATPase activity (GO:0016887)	Fe-S cluster assembly ATP-binding protein	--	--	--	--	--	IPR003439 [ABC transporter-like]	cyanelle protein	--
A0A7J6K0H9	Uncharacterized protein	TGRH88_040370	45522.9937	34233.5	51372.32173	42512.86942	0.849510905	0.42865025	-0.235295628	Nonsignificant	None	--	--	--	--	--	--	--	--	--	--	--
A0A7J6K0I0	Putative eukaryotic initiation factor_2 beta	TGRH88_041950	699461.4294	605102	677319.0399	688629.2619	0.955060618	0.584547788	-0.06633579	Nonsignificant	None	2	Molecular Function:translation initiation factor activity (GO:0003743),Biological Process:translational initiation (GO:0006413)	translation initiation factor 2 subunit 2	--	ko03013 RNA transport	Translation initiation factor 2, beta subunit (eIF-2beta)	J	Translation, ribosomal structure and biogenesis ;	IPR002735 [Translation initiation factor IF2/IF5]	--	--
A0A7J6K0I1	Zinc finger (CCCH type) motif_containing protein	TGRH88_046140	18100.08075	14557.7	26027.70338	23300.77303	0.662047221	0.064979306	-0.594993972	Nonsignificant	None	1	Molecular Function:metal ion binding (GO:0046872)	RING finger protein 113A	--	--	Predicted E3 ubiquitin ligase	O	Posttranslational modification, protein turnover, chaperones ;	IPR000571 [Zinc finger, CCCH-type]	--	--
A0A7J6K0I4	AP2 domain transcription factor AP2X_4	TGRH88_043850	124330.8489	105270	139577.0862	140717.01	0.81914265	0.117414926	-0.287813382	Nonsignificant	None	--	--	--	--	--	--	--	--	IPR028078 [AP2-coincident, C-terminal domain]	--	--
A0A7J6K0I6	DNA double_strand break repair rad50 ATPase	TGRH88_042050	11289.96174	3611.71	6732.461794	3916.763572	1.399319785	0.654911546	0.484725697	Nonsignificant	None	--	--	--	--	--	--	--	--	--	--	--
A0A7J6K0I7	Uncharacterized protein	TGRH88_046240	153184.5586	118430	162977.8982	162222.3619	0.835222452	0.366197616	-0.259767601	Nonsignificant	None	--	--	--	--	--	--	--	--	--	--	--
A0A7J6K0I9	Adaptor complexes medium subunit family protein	TGRH88_043950	18656.54769	16247	32341.67358	28289.49568	0.575670041	0.031976774	-0.796685962	Significant	down	--	--	--	--	--	--	--	--	--	--	--
A0A7J6K0J1	Polyadenylate_binding protein	TGRH88_044500	243163.2746	277413	249352.5959	286971.5671	0.970637369	0.786182041	-0.042995691	Nonsignificant	None	2	Molecular Function:nucleic acid binding (GO:0003676),Molecular Function:RNA binding (GO:0003723)	polyadenylate-binding protein	--	ko03013 RNA transport ko03015 mRNA surveillance pathway ko03018 RNA degradation	Polyadenylate-binding protein (RRM superfamily)	AJ	RNA processing and modification ; Translation, ribosomal structure and biogenesis ;	IPR000504 [RNA recognition motif domain] ; IPR002004[Polyadenylate-binding protein/Hyperplastic disc protein]	cytoplasm protein	--
A0A7J6K0J2	Tetratricopeptide repeat_containing protein	TGRH88_056530	137000.4086	136221	130711.101	133417.5163	1.03442562	0.084024315	0.048829912	Nonsignificant	None	--	--	--	--	--	FOG: Ankyrin repeat	R	General function prediction only ;	IPR020683 [Ankyrin repeat-containing domain]	cytoskeleton protein	--
A0A7J6K0J4	ubiquitinyl hydrolase 1	TGRH88_067530	206402.624	177004	180045.3084	170201.7232	1.094674871	0.396790065	0.130502439	Nonsignificant	None	3	Molecular Function:thiol-dependent ubiquitin-specific protease activity (GO:0004843),Cellular Component:intracellular (GO:0005622),Biological Process:ubiquitin-dependent protein catabolic process (GO:0006511)	ubiquitin carboxyl-terminal hydrolase L3	3.4.19.12	--	Ubiquitin C-terminal hydrolase UCHL1	O	Posttranslational modification, protein turnover, chaperones ;	IPR001578 [Peptidase C12, ubiquitin carboxyl-terminal hydrolase]	cytoplasm protein	--
A0A7J6K0J8	Uncharacterized protein	TGRH88_039810	19625.15977	23989.5	17636.62613	16635.47629	1.272599482	0.172229037	0.347778439	Nonsignificant	None	--	--	--	--	--	--	--	--	--	--	--
A0A7J6K0K0	Protein phosphatase 2C domain_containing protein	TGRH88_044050	45232.69399	28797.3	51339.28803	53784.52821	0.704217147	0.202205302	-0.505907738	Nonsignificant	None	1	Molecular Function:catalytic activity (GO:0003824)	--	--	--	Serine/threonine protein phosphatase	T	Signal transduction mechanisms ;	IPR001932 [PPM-type phosphatase domain]	nucleus protein	--
A0A7J6K0K4	Uncharacterized protein	TGRH88_067610	9540.923707	5964.06	10707.02442	8075.944033	0.825481007	0.537247121	-0.276693074	Nonsignificant	None	--	--	--	--	--	--	--	--	--	--	--
A0A7J6K0K5	Spatacsin C_terminal domain_containing protein	TGRH88_039910	114324.8542	82848.3	109384.8052	115648.8409	0.876194105	0.476859865	-0.190677586	Nonsignificant	None	--	--	--	--	--	--	--	--	--	--	--
A0A7J6K0K6	Protein phosphatase 2C domain_containing protein	TGRH88_040570	29006.90365	22627.2	36722.07136	29821.40331	0.775945409	0.253531464	-0.365972939	Nonsignificant	None	1	Molecular Function:catalytic activity (GO:0003824)	--	--	--	Protein phosphatase 1B (formerly 2C)	T	Signal transduction mechanisms ;	IPR001932 [PPM-type phosphatase domain]	--	--
A0A7J6K0K7	Mediator of RNA polymerase II transcription subunit 31	TGRH88_045630	6810.592193	8789.74	6710.6466	6611.906386	1.170971676	0.36927163	0.227706179	Nonsignificant	None	2	Molecular Function:RNA polymerase II transcription cofactor activity (GO:0001104),Cellular Component:mediator complex (GO:0016592)	mediator of RNA polymerase II transcription subunit 31	--	--	Transcriptional regulator SOH1	KL	Transcription ; Replication, recombination and repair ;	IPR008831 [Mediator complex, subunit Med31]	nucleus protein	--
A0A7J6K0K8	WD domain, G_beta repeat_containing protein	TGRH88_067630	8520.249311	2921.25	6007.819068	7755.355351	0.831312527	0.730466606	-0.266537143	Nonsignificant	None	--	--	WD repeat-containing protein 44	--	--	WD40 repeat-containing protein	S	Function unknown ;	--	nucleus protein	--
A0A7J6K0K9	Transmembrane protein	TGRH88_044700	9280.8251	5965.63	9234.589468	12294.27556	0.708186664	0.298363756	-0.497798419	Nonsignificant	None	--	--	--	--	--	--	--	--	--	--	--
A0A7J6K0L0	SAG_related sequence SRS67	TGRH88_046440	430792.2373	317592	315767.1679	316802.7013	1.183085496	0.492724234	0.242554334	Nonsignificant	None	--	--	--	--	--	--	--	--	--	--	--
A0A7J6K0L2	Uncharacterized protein	TGRH88_042450	91778.95278	96356.7	88403.09623	91177.76156	1.047637566	0.251115203	0.067139698	Nonsignificant	None	--	--	--	--	--	--	--	--	--	--	--
A0A7J6K0L3	Eukaryotic porin protein	TGRH88_067710	1678142.919	2148400	1327630.765	1210902.464	1.507383427	0.117160093	0.592046437	Nonsignificant	None	2	Cellular Component:mitochondrial outer membrane (GO:0005741),Biological Process:transmembrane transport (GO:0055085)	voltage-dependent anion channel protein 2	--		--	--	--	IPR027246 [Eukaryotic porin/Tom40]	--	--
A0A7J6K0L4	Putative aminopeptidase N	TGRH88_044150	1316557.708	1145870	1399126.05	1389083.548	0.883157317	0.197016589	-0.179257646	Nonsignificant	None	2	Molecular Function:metallopeptidase activity (GO:0008237),Molecular Function:zinc ion binding (GO:0008270)	aminopeptidase N	3.4.11.2	ko00480 Glutathione metabolism ko01100 Metabolic pathways	Puromycin-sensitive aminopeptidase and related aminopeptidases	EO	Amino acid transport and metabolism ; Posttranslational modification, protein turnover, chaperones ;	IPR014782 [Peptidase M1, membrane alanine aminopeptidase, N-terminal] ; IPR024601[Peptidase M1, alanyl aminopeptidase, C-terminal]	cytoplasm protein	--
A0A7J6K0L6	Transmembrane amino acid transporter protein	TGRH88_045730	72800.7568	43785.1	86457.86487	78895.64317	0.705070356	0.245382448	-0.504160869	Nonsignificant	None	--	--	--	--	--	Amino acid transporter protein	E	Amino acid transport and metabolism ;	IPR013057 [Amino acid transporter, transmembrane domain]	vacuole protein	--
A0A7J6K0L7	Microneme protein 21	TGRH88_042550	977418.083	1000820	1201172.591	1005154.307	0.896620571	0.367313051	-0.157430496	Nonsignificant	None	--	--	--	--	--	--	--	--	--	--	--
A0A7J6K0L8	TLD protein	TGRH88_040670	39225.12239	37880	42343.49981	47725.14394	0.85607065	0.144458589	-0.22419823	Nonsignificant	None	--	--	TBC1 domain family member 24	--	--	Probable Rab-GAPs	U	Intracellular trafficking, secretion, and vesicular transport ;	IPR000195 [Rab-GTPase-TBC domain] ; IPR006571[TLDc domain]	mitochondrion protein	--
A0A7J6K0M1	Ubiquitin_like domain_containing protein	TGRH88_038360	267095.848	362337	370857.0112	311193.7942	0.922853317	0.685714774	-0.115826738	Nonsignificant	None	--	--	--	--	--	--	--	--	--	--	--
A0A7J6K0M2	Transmembrane protein	TGRH88_067730	127688.1048	109700	137978.5144	176871.9503	0.753970953	0.212390341	-0.407419151	Nonsignificant	None	--	--	--	--	--	--	--	--	--	--	--
A0A7J6K0M3	RNA recognition motif_containing protein	TGRH88_044250	188770.5244	159058	207151.0762	225261.9113	0.804389633	0.135641523	-0.314033606	Nonsignificant	None	1	Molecular Function:nucleic acid binding (GO:0003676)	splicing factor 3B subunit 4	--	ko03040 Spliceosome	Splicing factor 3b, subunit 4	A	RNA processing and modification ;	IPR000504 [RNA recognition motif domain]	cytoplasm protein	--
A0A7J6K0M7	inositol_pentakisphosphate 2_kinase	TGRH88_044900	14448.73968	5742.41	12397.92222	16288.79574	0.703850113	0.466996061	-0.50665986	Nonsignificant	None	2	Molecular Function:ATP binding (GO:0005524),Molecular Function:inositol pentakisphosphate 2-kinase activity (GO:0035299)	--	--	--	--	--	--	IPR009286 [Inositol-pentakisphosphate 2-kinase]	--	--
A0A7J6K0M8	RNA helicase	TGRH88_045830	639965.3664	601956	696299.8137	707468.3394	0.884705472	0.055017467	-0.176730849	Nonsignificant	None	2	Molecular Function:nucleic acid binding (GO:0003676),Molecular Function:ATP binding (GO:0005524)	ATP-dependent RNA helicase DDX3X	3.6.4.13		ATP-dependent RNA helicase	A	RNA processing and modification ;	IPR001650 [Helicase, C-terminal] ; IPR011545[DEAD/DEAH box helicase domain]	cytoplasm protein	--
A0A7J6K0M9	Histone deacetylase SIR2	TGRH88_046640	28196.33575	20392.5	34097.12311	40315.62578	0.65296386	0.122474674	-0.614924951	Nonsignificant	None	1	Molecular Function:NAD+ binding (GO:0070403)	--	--	--	Sirtuin 5 and related class III sirtuins (SIR2 family)	BK	Chromatin structure and dynamics ; Transcription ;	IPR003000 [Sirtuin family]	nucleus protein	--
A0A7J6K0N0	Adenylosuccinate lyase	TGRH88_067830	86982.38288	66744.8	101806.8751	91693.11153	0.79445578	0.220825593	-0.331961174	Nonsignificant	None	2	Molecular Function:N6-(1,2-dicarboxyethyl)AMP AMP-lyase (fumarate-forming) activity (GO:0004018),Biological Process:IMP biosynthetic process (GO:0006188)	adenylosuccinate lyase	4.3.2.2	ko00230 Purine metabolism ko00250 Alanine, aspartate and glutamate metabolism ko01100 Metabolic pathways ko01110 Biosynthesis of secondary metabolites ko01130 Biosynthesis of antibiotics	Adenylosuccinate lyase	F	Nucleotide transport and metabolism ;	IPR013539 [Adenylosuccinate lyase PurB, C-terminal] ; IPR022761[Fumarate lyase, N-terminal]	mitochondrion protein	--
A0A7J6K0N2	Acyltransferase	TGRH88_045930	50360.96739	38895.1	57316.83269	52246.78202	0.814650627	0.246699804	-0.295746621	Nonsignificant	None	--	--	2-acylglycerol O-acyltransferase 1	2.3.1.22	ko00561 Glycerolipid metabolism	Acyl-CoA:diacylglycerol acyltransferase (DGAT)	I	Lipid transport and metabolism ;	IPR007130 [Diacylglycerol acyltransferase]	endoplasmic reticulum protein	--
A0A7J6K0N4	Uncharacterized protein	TGRH88_044350	23087.58127	22946.2	19854.15879	25169.63028	1.022432412	0.880468628	0.032005477	Nonsignificant	None	--	--	--	--	--	--	--	--	--	--	--
A0A7J6K0P0	Sad1_UNC family protein	TGRH88_038460	14272.00464	9210.74	12385.99122	14098.29888	0.886666947	0.630831824	-0.173535799	Nonsignificant	None	--	--	--	--	--	Uncharacterized conserved protein	S	Function unknown ;	IPR012919 [SUN domain]	--	--
A0A7J6K0P1	Transmembrane protein	TGRH88_046030	3504.629703	2210.52	6789.44816	2895.016085	0.590135867	0.435473116	-0.760880951	Nonsignificant	None	--	--	--	--	--	--	--	--	--	--	--
A0A7J6K0P4	Uncharacterized protein	TGRH88_045100	31553.00013	26954.7	46868.72769	36282.61005	0.70362909	0.166287439	-0.507112965	Nonsignificant	None	--	--	--	--	--	--	--	--	--	--	--
A0A7J6K0P7	WD domain, G_beta repeat_containing protein	TGRH88_040310	38148.86044	36266.8	34292.73441	44117.17516	0.949059384	0.728274577	-0.075429734	Nonsignificant	None	3	Molecular Function:protein binding (GO:0005515),Biological Process:rRNA processing (GO:0006364),Cellular Component:small-subunit processome (GO:0032040)	U3 small nucleolar RNA-associated protein 13	--	ko03008 Ribosome biogenesis in eukaryotes	WD40-repeat-containing subunit of the 18S rRNA processing complex	A	RNA processing and modification ;	IPR001680 [WD40 repeat] ; IPR013934[Small-subunit processome, Utp13]	lysosome protein	--
A0A7J6K0P8	SWI2_SNF2_containing PHD finger protein	TGRH88_040970	97052.02116	73274.7	121459.7226	118135.4175	0.71089389	0.102069824	-0.49229386	Nonsignificant	None	2	Molecular Function:protein binding (GO:0005515),Molecular Function:ATP binding (GO:0005524)	--	--	--	Chromatin remodeling complex WSTF-ISWI, small subunit	K	Transcription ;	IPR000330 [SNF2-related, N-terminal domain] ; IPR001650[Helicase, C-terminal] ; IPR019787[Zinc finger, PHD-finger]	nucleus protein	--
[truncated: 2,880 more rows]
